# Supplementary material for: ARABIDOPSIS THALIANA HOMEOBOX GENE 1 controls plant architecture by locally restricting environmental responses
Source: Proc Natl Acad Sci U S A. 2021 Apr 22;118(17):e2018615118. doi: 10.1073/pnas.2018615118 (PMC8092594; doi:10.1073/pnas.2018615118)
Supplement: Supplementary File [file pnas.2018615118.sd04.xlsx]

## Sheet: Sheet 1
Dataset S4: Raw data and statistical analysis for measurements of internode length
Figure 1I:
Treatments	Col SD	ath1-3 SD	Col FR	ath1-3 FR
Raw data	0.269433	0.724075	0.360805	1.49155
	0.234472	0.704825	0.323771	1.80389
	0.21643	0.468024	0.42875	2.25566
	0.186351	0.642959	0.317494	1.59934
	0.21316	0.867007	0.440226	2.39703
	0.176898	0.73793	0.32097	2.02577
			0.265826	2.53182
			0.349876	2.33699
n	6	6	8	8
mean	0.216124	0.690803	0.350965	2.05526
std	0.0305846	0.120064	0.0549137	0.362828
median	0.214795	0.71445	0.336824	2.14071
Shapiro-Wilk p-value	0.284476	0.223375	0.660938	0.66734
Welch vs. Col SD		6.43e-06	0.000301342	8.03e-08
Welch vs. ath1 SD			2.71e-05	2.92e-06
Welch vs. Col FR				6.9e-09
Mann-Whitney vs. Col SD		0.00507487	0.00367561	0.00241465
Mann-Whitney vs. ath1 SD			0.00241465	0.00241465
Mann-Whitney vs. Col FR				0.000939106
Cohen d vs. Col SD		-5.41814	-3.0338	-7.14316
Cohen d vs. ath1 SD			3.64023	-5.04904
Cohen d vs. Col FR				-6.56811
t-test Power (alpha 0.01) vs. Col SD		1	0.986619	1
t-test Power (alpha 0.01) vs. ath1 SD			0.999172	1
t-test Power (alpha 0.01) vs. Col FR				1
ANOVA	3.51e-14	3.51e-14	3.51e-14	3.51e-14
Kruskal-Wallis	1.52e-05	1.52e-05	1.52e-05	1.52e-05
Figure 3I:
Treatments:	Col SD	ath1-3 SD	global della SD	ath1-3 della 5x SD	Col EOD-FR	ath1-3 EOD-FR	global della EOD-FR	ath1-3 global della EOD-FR
Raw data:	0.269433	0.724075	0.284998	2.30826	0.360805	1.49155	0.822735	5.36106
	0.234472	0.704825	0.400097	3.38391	0.323771	1.80389	0.910196	6.61769
	0.21643	0.468024	0.322489	2.21077	0.42875	2.25566	0.532746	4.61607
	0.186351	0.642959	0.388729	3.03055	0.317494	1.59934	0.653004	3.69951
	0.21316	0.867007	0.244565	3.08098	0.440226	2.39703	0.713509	3.59112
	0.176898	0.73793	0.247814	2.36792	0.32097	2.02577	0.648184	5.77781
					0.265826	2.53182	0.507766
					0.349876	2.33699	0.617901
n:	6	6	6	6	8	8	8	6
mean:	0.216124	0.690803	0.314782	2.7304	0.350965	2.05526	0.675755	4.94388
std:	0.0305846	0.120064	0.0620597	0.450868	0.0549137	0.362828	0.128105	1.09217
median:	0.214795	0.71445	0.303744	2.69923	0.336824	2.14071	0.650594	4.98856
Shapiro-Wilk p-value:	0.797562	0.646329	0.284476	0.223375	0.448777	0.489457	0.660938	0.66734
Welch vs. Col SD		6.43326e-06	0.00967778	2.07929e-07	0.000301342	8.02767e-08	3.91679e-06	2.14863e-06
Welch vs. ath1-3 SD			9.86982e-05	1.95802e-06	2.71328e-05	2.92383e-06	0.839609	5.86967e-06
Welch vs. global della SD				3.24069e-07	0.306582	1.61227e-07	7.33687e-05	2.63203e-06
Welch vs. ath1-3 global della SD					1.1045e-08	0.0140249	9.07148e-08	0.00186121
Welch vs. Col EOD-FR						6.89578e-09	2.45418e-05	1.27519e-07
Welch vs. ath1-3 EOD-FR							1.78979e-07	3.08502e-05
Welch vs. global della EOD-FR								3.07858e-07
Mann-Whitney vs. Col SD		0.00507487	0.0130652	0.00507487	0.00367561	0.00241465	0.00241465	0.00507487
Mann-Whitney vs. ath1-3 SD			0.00507487	0.00507487	0.00241465	0.00241465	0.746886	0.00507487
Mann-Whitney vs. global della SD				0.00507487	0.332922	0.00241465	0.00241465	0.00507487
Mann-Whitney vs. ath1-3 global della SD					0.00241465	0.0612146	0.00241465	0.00507487
Mann-Whitney vs. Col EOD-FR						0.000939106	0.000939106	0.00241465
Mann-Whitney vs. ath1-3 EOD-FR							0.000939106	0.00241465
Mann-Whitney vs. global della EOD-FR								0.00241465
Cohen d vs. Col SD		-5.41814	-2.01662	-7.86831	-3.0338	-7.14316	-4.93537	-6.11942
Cohen d vs. ath1-3 SD			3.93457	-6.18205	3.64023	-5.04904	0.121208	-5.47419
Cohen d vs. global della SD				-7.50617	-0.617497	-6.68683	-3.58628	-5.98441
Cohen d vs. ath1-3 global della SD					7.4087	1.64982	6.19932	-2.64929
Cohen d vs. Col EOD-FR						-6.56811	-3.2955	-5.93971
Cohen d vs. ath1-3 EOD-FR							5.07021	-3.54963
Cohen d vs. global della EOD-FR								-5.48902
t-test Power (alpha 0.01) vs. Col SD		1	0.6315	1	0.9866	1	1	1
t-test Power (alpha 0.01) vs. ath1-3 SD			0.9986	1	0.9992	1	0.0114	1
t-test Power (alpha 0.01) vs. global della SD				1	0.0571	1	0.9989	1
t-test Power (alpha 0.01) vs. ath1-3 global della SD					1	0.5235	1	0.9474
t-test Power (alpha 0.01) vs. Col EOD-FR						1	0.9992	1
t-test Power (alpha 0.01) vs. ath1-3 EOD-FR							1	0.9998
t-test Power (alpha 0.01) vs. global della EOD-FR								1
ANOVA	8.30668e-24	8.30668e-24	8.30668e-24	8.30668e-24	8.30668e-24	8.30668e-24	8.30668e-24	8.30668e-24
Kruskal-Wallis	1.30035e-08	1.30035e-08	1.30035e-08	1.30035e-08	1.30035e-08	1.30035e-08	1.30035e-08	1.30035e-08
Figure 4I,J
Treatments:	Col SD	ath1 SD	pifq SD	ath1 pifq SD	Col EODFR	ath1 EODFR	pifq EODFR	ath1 pifq EODFR
Raw data:	0.121658	0.693841	0.132927	0.207661	0.231651	1.66023	0.0780577	1.13982
	0.123971	0.409245	0.138868	0.27624	0.201009	2.05412	0.0771018	1.01951
	0.175034	0.568074	0.123667	0.236617	0.229241	2.48359	0.109208	1.20822
	0.17238	0.761561	0.174854	0.232899	0.238738	2.71097	0.105525	1.0537
	0.161017	0.50993	0.119784	0.242751	0.249142	2.18885	0.0822967	0.89285
	0.193992	0.514982	0.0869563	0.215265	0.221338	3.14017	0.117337	0.93751
	0.152601	0.588347	0.105322	0.213243	0.213202	1.85698	0.100054	1.00743
	0.118129	0.645249	0.112552	0.175751	0.183438	2.12162	0.123845	0.878078
n:	8	8	8	8	8	8	8	8
mean:	0.152348	0.586404	0.124366	0.225054	0.22097	2.27707	0.0991781	1.01714
std:	0.0265599	0.105095	0.0243819	0.0276068	0.0198727	0.449231	0.0169494	0.108469
median:	0.156809	0.578211	0.121726	0.224082	0.225289	2.15524	0.102789	1.01347
Shapiro-Wilk p-value:	0.367565	0.988772	0.813335	0.914594	0.899777	0.804563	0.352944	0.702961
Welch vs. Col SD		4.54886e-08	0.0592131	0.000186971	8.20628e-05	5.57626e-09	0.000534035	7.75082e-12
Welch vs. ath1 SD			1.94667e-08	4.44925e-07	3.21369e-07	1.36839e-07	8.32445e-09	2.68687e-06
Welch vs. pifq SD				4.33917e-06	1.14177e-06	4.69163e-09	0.0415025	4.73169e-12
Welch vs. ath1 pifq SD					0.755451	8.74863e-09	6.62398e-08	2.62412e-11
Welch vs. Col EODFR						8.42911e-09	6.55e-09	2.00251e-11
Welch vs. ath1 EODFR							3.99569e-09	4.47283e-06
Welch vs. pifq EODFR								2.72901e-12
Mann-Whitney vs. Col SD		0.000939106	0.0831229	0.00135938	0.00135938	0.000939106	0.00194753	0.000939106
Mann-Whitney vs. ath1 SD			0.000939106	0.000939106	0.000939106	0.000939106	0.000939106	0.000939106
Mann-Whitney vs. pifq SD				0.000939106	0.000939106	0.000939106	0.0520296	0.000939106
Mann-Whitney vs. ath1 pifq SD					0.792896	0.000939106	0.000939106	0.000939106
Mann-Whitney vs. Col EODFR						0.000939106	0.000939106	0.000939106
Mann-Whitney vs. ath1 EODFR							0.000939106	0.000939106
Mann-Whitney vs. pifq EODFR								0.000939106
Cohen d vs. Col SD		-5.66285	1.09757	-2.68402	-2.92559	-6.67713	2.38653	-10.9516
Cohen d vs. ath1 SD			6.05656	4.70296	4.83184	-5.18242	6.47272	-4.03328
Cohen d vs. pifq SD				-3.866	-4.34333	-6.76692	1.19959	-11.3566
Cohen d vs. ath1 pifq SD					0.169782	-6.44774	5.49517	-10.0081
Cohen d vs. Col EODFR						-6.46644	6.59438	-10.2105
Cohen d vs. ath1 EODFR							6.85129	3.85556
Cohen d vs. pifq EODFR								-11.8249
t-test Power (alpha 0.01) vs. Col SD		1	0.262867	0.983058	0.994398	1	0.946182	1
t-test Power (alpha 0.01) vs. ath1 SD			1	1	1	1	1	1
t-test Power (alpha 0.01) vs. pifq SD				0.999983	1	1	0.324354	1
t-test Power (alpha 0.01) vs. ath1 pifq SD					0.0134009	1	1	1
t-test Power (alpha 0.01) vs. Col EODFR						1	1	1
t-test Power (alpha 0.01) vs. ath1 EODFR							1	0.999981
t-test Power (alpha 0.01) vs. pifq EODFR								1
ANOVA	5.17746e-33	5.17746e-33	5.17746e-33	5.17746e-33	5.17746e-33	5.17746e-33	5.17746e-33	5.17746e-33
Kruskal-Wallis	1.61893e-10	1.61893e-10	1.61893e-10	1.61893e-10	1.61893e-10	1.61893e-10	1.61893e-10	1.61893e-10
Figure 5C
Treatments:	Col	Col GA	ath1	ath1 GA	bop1 bop2	bop1 bop2 GA
Raw data:	0.47	0.37	1.47	2.75	0.38	5.79
	0.49	0.65	1.06	3.23	0.49	3.75
	0.49	0.4	1.42	2.45	0.51	6.18
	0.61	0.92	1.32	4.04	0.4	1.76
	0.59	0.43	1.24	1.68	0.46	5.45
	0.37	0.88	1.3	2.44	0.63	1.88
	0.63	0.44	1.49	1.7	0.64	2.81
	0.51	0.43	1.24	3.44	0.58	0.98
	0.49	0.54	1.1	3.32	0.46	3.05
	0.69	0.61	1.18	1.67	0.53	1.74
			1.39	3.76	0.49	1.02
						2.18
						1.1
						2.86
n:	10	10	11	11	11	14
mean:	0.534	0.567	1.29182	2.77091	0.506364	2.89643
std:	0.0893532	0.187726	0.136968	0.815235	0.0804841	1.71198
median:	0.5	0.49	1.3	2.75	0.49	2.495
Shapiro-Wilk p-value:	0.63774	0.0552273	0.75482	0.302034	0.664712	0.0489697
Welch vs. Col		0.639677	1.56387e-11	1.14086e-07	0.486762	0.000394558
Welch vs. Col GA			8.96244e-09	1.86533e-07	0.364359	0.000470254
Welch vs. ath1				1.54488e-05	1.11781e-12	0.00678869
Welch vs. ath1 GA					2.88575e-08	0.831754
Welch vs. bop1 bop2						0.000189249
Mann-Whitney vs. Col		0.849715	0.000121035	0.000121654	0.546461	4.64021e-05
Mann-Whitney vs. Col GA			0.0001229	0.000123526	0.887855	4.69348e-05
Mann-Whitney vs. ath1				8.11381e-05	8.03875e-05	0.0137217
Mann-Whitney vs. ath1 GA					8.07621e-05	0.80541
Mann-Whitney vs. bop1 bop2						2.79452e-05
Cohen d vs. Col		-0.224472	-6.55336	-3.85734	0.325002	-1.94887
Cohen d vs. Col GA			-4.41105	-3.72569	0.419839	-1.9128
Cohen d vs. ath1				-2.53036	6.99211	-1.3213
Cohen d vs. ath1 GA					3.90937	-0.0936154
Cohen d vs. bop1 bop2						-1.97218
t-test Power (alpha 0.01) vs. Col		0.0182963	1	1	0.0296677	0.961258
t-test Power (alpha 0.01) vs. Col GA			1	0.999999	0.0452651	0.954067
t-test Power (alpha 0.01) vs. ath1				0.997739	1	0.679266
t-test Power (alpha 0.01) vs. ath1 GA					1	0.0117669
t-test Power (alpha 0.01) vs. bop1 bop2						0.974678
ANOVA	3.85053e-11	3.85053e-11	3.85053e-11	3.85053e-11	3.85053e-11	3.85053e-11
Kruskal-Wallis	2.8341e-10	2.8341e-10	2.8341e-10	2.8341e-10	2.8341e-10	2.8341e-10
Figure S2E:
Treatments:	della	ath1 della	Col GA	ath1 GA
Raw data:	0.53179	2.45115	0.354027	4.36874
	0.572789	2.68281	0.357229	2.46587
	0.525465	1.49362	0.34849	3.94146
	0.367942	5.26595	0.483608	4.16237
	0.408312	5.28277	0.381005	4.18517
	0.276465	4.00417	0.413488	3.75323
				2.24574
n:	6	7	6	7
mean:	0.447127	3.74007	0.389641	3.58894
std:	0.104879	1.42383	0.0474085	0.802597
median:	0.466888	4.00417	0.369117	3.94146
Shapiro-Wilk p-value:	0.529942	0.242747	0.103304	0.0428035
Welch vs. della		0.000294943	0.290188	2.73935e-06
Welch vs. ath1 della			0.0002526	0.824635
Welch vs. Col GA				2.16982e-06
Mann-Whitney vs. della		0.00340524	0.297953	0.00340524
Mann-Whitney vs. ath1 della			0.00340524	0.701478
Mann-Whitney vs. Col GA				0.00340524
Cohen d vs. della		-3.26186	0.706337	-5.48935
Cohen d vs. ath1 della			3.32595	0.130763
Cohen d vs. Col GA				-5.6275
t-test Power (alpha 0.01) vs. della		0.997041	0.103792	1
t-test Power (alpha 0.01) vs. ath1 della			0.991081	0.0175399
t-test Power (alpha 0.01) vs. Col GA				1
ANOVA	1.65133e-07	1.65133e-07	1.65133e-07	1.65133e-07
Kruskal-Wallis	0.000272658	0.000272658	0.000272658	0.000272658
Figure S2F:
Treatments:	Col_GA0	Col_GA100	ath1_GA0	ath1_GA10	ath1_GA100
	0.22173	0.301508	1.28521	1.98043	1.70498
	0.262897	0.276901	1.31168	1.96449	1.75954
	0.406021	0.345342	1.36507	2.60296	1.96803
	0.260129	0.325717	1.14201	2.65929	1.91464
	0.361502	0.300308	1.30989	2.21845	1.80411
	0.367692	0.399245	1.86094	2.60026	1.92351
	0.340485	0.24972	1.47811	1.2857	1.96535
	0.336546	0.437633	0.989773	2.10874	1.74349
		0.264725	0.805265	2.10773	1.53411
			0.939454	1.6355	1.96133
			1.57093	1.60381	1.76405
			0.972131	1.61769	1.99758
			0.802004	1.5718	1.72599
			1.28625	1.22298	1.83381
			1.09302	1.56353
			0.808158	1.34768
			0.7778
n:	8	9	17	16	14
mean:	0.319625	0.322344	1.16457	1.88069	1.82861
std:	0.059782	0.0589957	0.29919	0.457775	0.128193
median:	0.338515	0.301508	1.14201	1.79999	1.81896
Shapiro-Wilk p-value:	0.511462	0.435074	0.280892	0.184272	0.241544
Welch vs. Col_GA0		0.93062	1.04355e-07	5.42804e-09	4.36656e-18
Welch vs. Col_GA100			2.94368e-08	1.22975e-09	3.4259e-19
Welch vs. ath1_GA0				1.26481e-05	2.99013e-08
Welch vs. ath1_GA10					0.693767
Mann-Whitney vs. Col_GA0		0.961627	8.41635e-05	0.000100839	0.000151861
Mann-Whitney vs. Col_GA100			4.20065e-05	5.16813e-05	8.2462e-05
Mann-Whitney vs. ath1_GA0				6.87934e-05	1.38317e-05
Mann-Whitney vs. ath1_GA10					0.983417
Cohen d vs. Col_GA0		-0.0457825	-3.91647	-4.78203	-15.0871
Cohen d vs. Col_GA100			-3.90583	-4.77474	-15.0952
Cohen d vs. ath1_GA0				-1.85188	-2.8851
Cohen d vs. ath1_GA10					0.154937
t-test Power (alpha 0.01) vs. Col_GA0		0.0125409	1	1	1
t-test Power (alpha 0.01) vs. Col_GA100			1	1	1
t-test Power (alpha 0.01) vs. ath1_GA0				0.997024	1
t-test Power (alpha 0.01) vs. ath1_GA10					0.0272461
ANOVA	2.81385e-22	2.81385e-22	2.81385e-22	2.81385e-22	2.81385e-22
Kruskal-Wallis	3.83641e-10	3.83641e-10	3.83641e-10	3.83641e-10	3.83641e-10
