# Supplementary material for: ARABIDOPSIS THALIANA HOMEOBOX GENE 1 controls plant architecture by locally restricting environmental responses
Source: Proc Natl Acad Sci U S A. 2021 Apr 22;118(17):e2018615118. doi: 10.1073/pnas.2018615118 (PMC8092594; doi:10.1073/pnas.2018615118)
Supplement: Supplementary File [file pnas.2018615118.sd01.xlsx]

## Sheet: ATH1_ChIP-seq_targets
Dataset S1: list of ATH1 ChIP-seq targets
AGI name	Gene start	Gene end	Number of overlapping MACS peaks	Average fold enrichment	Short_description	Computational_description
AT1G02400	483919	489979	3	2.04044	gibberellin 2-oxidase 6	gibberellin 2-oxidase 6 (GA2OX6); CONTAINS InterPro DOMAIN/s: Oxoglutarate/iron-dependent oxygenase (InterPro:IPR005123); BEST Arabidopsis thaliana protein match is: gibberellin 2-oxidase 4 (TAIR:AT1G47990.1); Has 8143 Blast hits to 8109 proteins in 973 species: Archae - 0; Bacteria - 1087; Metazoa - 68; Fungi - 840; Plants - 4773; Viruses - 0; Other Eukaryotes - 1375 (source: NCBI BLink).
AT1G04530	1234032	1237256	3	3.34773	Tetratricopeptide repeat (TPR)-like superfamily protein	Tetratricopeptide repeat (TPR)-like superfamily protein; FUNCTIONS IN: binding; EXPRESSED IN: 22 plant structures; EXPRESSED DURING: 13 growth stages; CONTAINS InterPro DOMAIN/s: Tetratricopeptide-like helical (InterPro:IPR011990), Tetratricopeptide repeat-containing (InterPro:IPR013026); BEST Arabidopsis thaliana protein match is: Tetratricopeptide repeat (TPR)-like superfamily protein (TAIR:AT4…
AT1G04540	1236034	1240375	3	3.34773	Calcium-dependent lipid-binding (CaLB domain) family protein	Calcium-dependent lipid-binding (CaLB domain) family protein; INVOLVED IN: biological_process unknown; LOCATED IN: membrane; EXPRESSED IN: 10 plant structures; EXPRESSED DURING: L mature pollen stage, M germinated pollen stage, 4 anthesis, C globular stage, petal differentiation and expansion stage; CONTAINS InterPro DOMAIN/s: C2 calcium/lipid-binding domain, CaLB (InterPro:IPR008973), C2 calcium…
AT1G05570	1647162	1661691	3	2.67458	callose synthase 1	callose synthase 1 (CALS1); FUNCTIONS IN: transferase activity, transferring glycosyl groups, 1,3-beta-glucan synthase activity; INVOLVED IN: 1,3-beta-glucan biosynthetic process; LOCATED IN: 1,3-beta-glucan synthase complex, plasma membrane, cell plate; EXPRESSED IN: 23 plant structures; EXPRESSED DURING: 13 growth stages; CONTAINS InterPro DOMAIN/s: Glycosyl transferase, family 48 (InterPro:IPR…
AT1G05575	1660191	1662370	3	2.67458		unknown protein; FUNCTIONS IN: molecular_function unknown; INVOLVED IN: anaerobic respiration; LOCATED IN: endomembrane system; EXPRESSED IN: 17 plant structures; EXPRESSED DURING: 9 growth stages; BEST Arabidopsis thaliana protein match is: unknown protein (TAIR:AT2G31945.1); Has 63 Blast hits to 63 proteins in 10 species: Archae - 0; Bacteria - 0; Metazoa - 0; Fungi - 0; Plants - 63; Viruses - …
AT1G05700	1709347	1714745	3	5.21538	Leucine-rich repeat transmembrane protein kinase protein	Leucine-rich repeat transmembrane protein kinase protein; FUNCTIONS IN: kinase activity; INVOLVED IN: protein amino acid phosphorylation; LOCATED IN: endomembrane system; EXPRESSED IN: shoot, stem, hypocotyl, root; CONTAINS InterPro DOMAIN/s: Protein kinase, ATP binding site (InterPro:IPR017441), Protein kinase, catalytic domain (InterPro:IPR000719), Leucine-rich repeat (InterPro:IPR001611), Seri…
AT1G05710	1713245	1717447	3	5.21538	basic helix-loop-helix (bHLH) DNA-binding superfamily protein	basic helix-loop-helix (bHLH) DNA-binding superfamily protein; FUNCTIONS IN: sequence-specific DNA binding transcription factor activity; INVOLVED IN: response to ethylene stimulus, regulation of transcription; LOCATED IN: nucleus; EXPRESSED IN: 22 plant structures; EXPRESSED DURING: 13 growth stages; CONTAINS InterPro DOMAIN/s: Helix-loop-helix DNA-binding domain (InterPro:IPR001092), Helix-loop…
AT1G06400	1950860	1954850	3	2.3242	Ras-related small GTP-binding family protein	ARA-2; FUNCTIONS IN: GTP binding; INVOLVED IN: protein transport, small GTPase mediated signal transduction; LOCATED IN: plasma membrane; EXPRESSED IN: 22 plant structures; EXPRESSED DURING: 13 growth stages; CONTAINS InterPro DOMAIN/s: Ras GTPase (InterPro:IPR001806), Small GTP-binding protein (InterPro:IPR005225), Small GTPase (InterPro:IPR020851), Ras (InterPro:IPR013753), Ras small GTPase, Ra…
AT1G06410	1952785	1958923	3	2.3242	trehalose-phosphatase/synthase 7	trehalose-phosphatase/synthase 7 (TPS7); FUNCTIONS IN: transferase activity, transferring glycosyl groups, trehalose-phosphatase activity; INVOLVED IN: trehalose biosynthetic process, metabolic process; EXPRESSED IN: 27 plant structures; EXPRESSED DURING: 15 growth stages; CONTAINS InterPro DOMAIN/s: HAD-superfamily hydrolase, subfamily IIB (InterPro:IPR006379), Glycosyl transferase, family 20 (I…
AT1G07200	2208177	2215223	3	2.4952	Double Clp-N motif-containing P-loop nucleoside triphosphate hydrolases superfamily protein	Double Clp-N motif-containing P-loop nucleoside triphosphate hydrolases superfamily protein; BEST Arabidopsis thaliana protein match is: Double Clp-N motif-containing P-loop nucleoside triphosphate hydrolases superfamily protein (TAIR:AT2G29970.1); Has 14609 Blast hits to 14609 proteins in 2753 species: Archae - 17; Bacteria - 11747; Metazoa - 78; Fungi - 268; Plants - 440; Viruses - 0; Other Euk…
AT1G07210	2212546	2216925	3	2.4952	Ribosomal protein S18	Ribosomal protein S18; FUNCTIONS IN: structural constituent of ribosome; INVOLVED IN: translation; LOCATED IN: ribosome, intracellular; EXPRESSED IN: 24 plant structures; EXPRESSED DURING: 15 growth stages; CONTAINS InterPro DOMAIN/s: Ribosomal protein S18 (InterPro:IPR001648); Has 5527 Blast hits to 5527 proteins in 2078 species: Archae - 0; Bacteria - 4261; Metazoa - 44; Fungi - 19; Plants - 20…
AT1G08900	2852270	2856227	3	2.62675	Major facilitator superfamily protein	Major facilitator superfamily protein; FUNCTIONS IN: carbohydrate transmembrane transporter activity; INVOLVED IN: transport, transmembrane transport; LOCATED IN: integral to membrane, membrane; CONTAINS InterPro DOMAIN/s: Sugar transporter, conserved site (InterPro:IPR005829), Major facilitator superfamily (InterPro:IPR020846), General substrate transporter (InterPro:IPR005828), Sugar/inositol t…
AT1G08910	2855779	2862670	3	2.62675	zinc ion binding;zinc ion binding	embryo defective 3001 (EMB3001); FUNCTIONS IN: zinc ion binding; INVOLVED IN: embryo development ending in seed dormancy; LOCATED IN: cellular_component unknown; CONTAINS InterPro DOMAIN/s: Zinc finger, MIZ-type (InterPro:IPR004181); BEST Arabidopsis thaliana protein match is: RING/U-box superfamily protein (TAIR:AT5G41580.1); Has 1002 Blast hits to 979 proteins in 199 species: Archae - 0; Bacter…
AT1G09060	2920889	2927703	3	2.6963	Zinc finger, RING-type;Transcription factor jumonji/aspartyl beta-hydroxylase	Zinc finger, RING-type;Transcription factor jumonji/aspartyl beta-hydroxylase; FUNCTIONS IN: sequence-specific DNA binding transcription factor activity, zinc ion binding; EXPRESSED IN: 24 plant structures; EXPRESSED DURING: 15 growth stages; CONTAINS InterPro DOMAIN/s: Transcription factor jumonji/aspartyl beta-hydroxylase (InterPro:IPR003347), Zinc finger, RING-type (InterPro:IPR001841), Transc…
AT1G09070	2925762	2929217	3	2.96327	soybean gene regulated by cold-2	soybean gene regulated by cold-2 (SRC2); CONTAINS InterPro DOMAIN/s: C2 calcium/lipid-binding domain, CaLB (InterPro:IPR008973), C2 calcium-dependent membrane targeting (InterPro:IPR000008); BEST Arabidopsis thaliana protein match is: Calcium-dependent lipid-binding (CaLB domain) family protein (TAIR:AT3G16510.1); Has 25146 Blast hits to 15856 proteins in 1076 species: Archae - 6; Bacteria - 3010…
AT1G09080	2928968	2932739	3	2.96327	Heat shock protein 70 (Hsp 70) family protein	BIP3; FUNCTIONS IN: ATP binding; INVOLVED IN: protein folding, response to heat, pollen tube growth; LOCATED IN: endoplasmic reticulum lumen; EXPRESSED IN: 10 plant structures; EXPRESSED DURING: 10 growth stages; CONTAINS InterPro DOMAIN/s: Heat shock protein 70, conserved site (InterPro:IPR018181), Heat shock protein Hsp70 (InterPro:IPR001023), Heat shock protein 70 (InterPro:IPR013126); BEST Ar…
AT1G09520	3070910	3075050	3	2.64994		LOCATED IN: chloroplast; EXPRESSED IN: 21 plant structures; EXPRESSED DURING: 12 growth stages; CONTAINS InterPro DOMAIN/s: Zinc finger, PHD-type, conserved site (InterPro:IPR019786); BEST Arabidopsis thaliana protein match is: PHD finger family protein (TAIR:AT3G17460.1); Has 56 Blast hits to 56 proteins in 17 species: Archae - 0; Bacteria - 2; Metazoa - 0; Fungi - 4; Plants - 46; Viruses - 0; O…
AT1G09800	3176910	3180936	3	2.35803	Pseudouridine synthase family protein	Pseudouridine synthase family protein; FUNCTIONS IN: pseudouridine synthase activity; INVOLVED IN: pseudouridine synthesis, RNA modification; LOCATED IN: cellular_component unknown; EXPRESSED IN: 14 plant structures; EXPRESSED DURING: 7 growth stages; CONTAINS InterPro DOMAIN/s: Pseudouridine synthase, catalytic domain (InterPro:IPR020103), Pseudouridine synthase I, TruA, N-terminal (InterPro:IPR…
AT1G09810	3180421	3187224	3	2.35803	evolutionarily conserved C-terminal region 11	evolutionarily conserved C-terminal region 11 (ECT11); CONTAINS InterPro DOMAIN/s: YTH domain (InterPro:IPR007275); BEST Arabidopsis thaliana protein match is: evolutionarily conserved C-terminal region 8 (TAIR:AT1G79270.1); Has 926 Blast hits to 916 proteins in 151 species: Archae - 0; Bacteria - 0; Metazoa - 416; Fungi - 98; Plants - 333; Viruses - 0; Other Eukaryotes - 79 (source: NCBI BLink).
AT1G11320	3804185	3810093	3	2.19533		unknown protein; FUNCTIONS IN: molecular_function unknown; INVOLVED IN: biological_process unknown; LOCATED IN: mitochondrion, plastid; EXPRESSED IN: 7 plant structures; EXPRESSED DURING: C globular stage, F mature embryo stage, petal differentiation and expansion stage, E expanded cotyledon stage, D bilateral stage; Has 46 Blast hits to 46 proteins in 14 species: Archae - 0; Bacteria - 2; Metazo…
AT1G11330	3808875	3814116	3	2.19533	S-locus lectin protein kinase family protein	S-locus lectin protein kinase family protein; FUNCTIONS IN: in 6 functions; INVOLVED IN: protein amino acid phosphorylation, recognition of pollen; LOCATED IN: plasma membrane; EXPRESSED IN: 23 plant structures; EXPRESSED DURING: 13 growth stages; CONTAINS InterPro DOMAIN/s: Curculin-like (mannose-binding) lectin (InterPro:IPR001480), PAN-2 domain (InterPro:IPR013227), Apple-like (InterPro:IPR003…
AT1G12090	4088347	4093725	3	2.88133	extensin-like protein	extensin-like protein (ELP); FUNCTIONS IN: lipid binding; INVOLVED IN: lipid transport; LOCATED IN: endomembrane system; EXPRESSED IN: 22 plant structures; EXPRESSED DURING: 13 growth stages; CONTAINS InterPro DOMAIN/s: Bifunctional inhibitor/plant lipid transfer protein/seed storage (InterPro:IPR016140), Plant lipid transfer protein/seed storage/trypsin-alpha amylase inhibitor (InterPro:IPR00361…
AT1G12100	4092246	4097345	3	2.88133	Bifunctional inhibitor/lipid-transfer protein/seed storage 2S albumin superfamily protein	Bifunctional inhibitor/lipid-transfer protein/seed storage 2S albumin superfamily protein; FUNCTIONS IN: lipid binding; INVOLVED IN: lipid transport; LOCATED IN: endomembrane system; EXPRESSED IN: shoot apex, embryo, flower, leaf, seed; EXPRESSED DURING: petal differentiation and expansion stage, E expanded cotyledon stage; CONTAINS InterPro DOMAIN/s: Bifunctional inhibitor/plant lipid transfer p…
AT1G13240	4522544	4525486	3	2.15539	pre-tRNA	tRNA-Ile (anticodon: AAT)
AT1G13245	4523986	4528623	3	2.15539	ROTUNDIFOLIA like 17	ROTUNDIFOLIA like 17 (RTFL17); CONTAINS InterPro DOMAIN/s: DVL (InterPro:IPR012552); BEST Arabidopsis thaliana protein match is: ROTUNDIFOLIA like 15 (TAIR:AT1G68825.2); Has 124 Blast hits to 124 proteins in 12 species: Archae - 0; Bacteria - 0; Metazoa - 0; Fungi - 0; Plants - 124; Viruses - 0; Other Eukaryotes - 0 (source: NCBI BLink).
AT1G14720	5065178	5071645	3	2.34183	xyloglucan endotransglucosylase/hydrolase 28	xyloglucan endotransglucosylase/hydrolase 28 (XTH28); FUNCTIONS IN: hydrolase activity, acting on glycosyl bonds, xyloglucan:xyloglucosyl transferase activity; INVOLVED IN: fruit development, stamen filament development; LOCATED IN: endomembrane system, cell wall, apoplast; EXPRESSED IN: 22 plant structures; EXPRESSED DURING: 13 growth stages; CONTAINS InterPro DOMAIN/s: Xyloglucan endotransgluco…
AT1G14730	5070105	5075213	3	2.34183	Cytochrome b561/ferric reductase transmembrane protein family	Cytochrome b561/ferric reductase transmembrane protein family; LOCATED IN: endomembrane system, integral to membrane; EXPRESSED IN: 16 plant structures; EXPRESSED DURING: 7 growth stages; CONTAINS InterPro DOMAIN/s: Cytochrome b561, eukaryote (InterPro:IPR004877), Cytochrome b561/ferric reductase transmembrane (InterPro:IPR006593); BEST Arabidopsis thaliana protein match is: Cytochrome b561/ferri…
AT1G15550	5343705	5349166	3	2.57851	gibberellin 3-oxidase 1	gibberellin 3-oxidase 1 (GA3OX1); CONTAINS InterPro DOMAIN/s: Isopenicillin N synthase (InterPro:IPR002283), Oxoglutarate/iron-dependent oxygenase (InterPro:IPR005123); BEST Arabidopsis thaliana protein match is: gibberellin 3-oxidase 2 (TAIR:AT1G80340.1); Has 8504 Blast hits to 8472 proteins in 995 species: Archae - 0; Bacteria - 1119; Metazoa - 109; Fungi - 1012; Plants - 4925; Viruses - 0; Oth…
AT1G15750	5414919	5424033	3	2.30083	Transducin family protein / WD-40 repeat family protein	TOPLESS (TPL); FUNCTIONS IN: protein binding, transcription repressor activity, protein homodimerization activity; INVOLVED IN: xylem and phloem pattern formation, response to auxin stimulus, primary shoot apical meristem specification, jasmonic acid mediated signaling pathway; LOCATED IN: cytosol, nucleus; EXPRESSED IN: 27 plant structures; EXPRESSED DURING: 15 growth stages; CONTAINS InterPro D…
AT1G16530	5651167	5655883	3	2.96118	ASYMMETRIC LEAVES 2-like 9	ASYMMETRIC LEAVES 2-like 9 (ASL9); CONTAINS InterPro DOMAIN/s: Lateral organ boundaries, LOB (InterPro:IPR004883); BEST Arabidopsis thaliana protein match is: Lateral organ boundaries (LOB) domain family protein (TAIR:AT2G30130.1); Has 986 Blast hits to 981 proteins in 24 species: Archae - 0; Bacteria - 0; Metazoa - 0; Fungi - 0; Plants - 986; Viruses - 0; Other Eukaryotes - 0 (source: NCBI BLink…
AT1G16820	5756895	5758855	3	2.14019	vacuolar ATP synthase catalytic subunit-related / V-ATPase-related / vacuolar proton pump-related	vacuolar ATP synthase catalytic subunit-related / V-ATPase-related / vacuolar proton pump-related; LOCATED IN: plasma membrane, vacuole; EXPRESSED IN: 17 plant structures; EXPRESSED DURING: 8 growth stages; BEST Arabidopsis thaliana protein match is: vacuolar ATP synthase subunit A (TAIR:AT1G78900.2); Has 151 Blast hits to 150 proteins in 46 species: Archae - 0; Bacteria - 0; Metazoa - 0; Fungi -…
AT1G16825	5758464	5760772	3	2.14019	Reticulon family protein	Reticulon family protein; FUNCTIONS IN: molecular_function unknown; INVOLVED IN: biological_process unknown; LOCATED IN: endoplasmic reticulum; CONTAINS InterPro DOMAIN/s: Reticulon (InterPro:IPR003388); BEST Arabidopsis thaliana protein match is: Reticulon family protein (TAIR:AT1G78895.1); Has 155 Blast hits to 155 proteins in 17 species: Archae - 0; Bacteria - 0; Metazoa - 0; Fungi - 0; Plants…
AT1G17350	5941210	5945963	3	2.19509	NADH:ubiquinone oxidoreductase intermediate-associated protein 30	NADH:ubiquinone oxidoreductase intermediate-associated protein 30; CONTAINS InterPro DOMAIN/s: NADH:ubiquinone oxidoreductase intermediate-associated protein 30 (InterPro:IPR013857); BEST Arabidopsis thaliana protein match is: NADH:ubiquinone oxidoreductase intermediate-associated protein 30 (TAIR:AT1G72420.1); Has 552 Blast hits to 552 proteins in 198 species: Archae - 0; Bacteria - 134; Metazoa…
AT1G17360	5944463	5951542	3	2.19509		BEST Arabidopsis thaliana protein match is: COP1-interacting protein-related (TAIR:AT1G72410.1); Has 9949 Blast hits to 7480 proteins in 576 species: Archae - 12; Bacteria - 1007; Metazoa - 3636; Fungi - 982; Plants - 444; Viruses - 50; Other Eukaryotes - 3818 (source: NCBI BLink).\\n\', "AT1G17370.1
AT1G17420	5974411	5982267	3	1.97889	lipoxygenase 3	lipoxygenase 3 (LOX3); FUNCTIONS IN: oxidoreductase activity, acting on single donors with incorporation of molecular oxygen, incorporation of two atoms of oxygen, lipoxygenase activity, iron ion binding, metal ion binding; INVOLVED IN: growth, response to fungus, jasmonic acid biosynthetic process, response to wounding, defense response; LOCATED IN: chloroplast; EXPRESSED IN: 22 plant structures…
AT1G17620	6060667	6064525	3	1.94233	Late embryogenesis abundant (LEA) hydroxyproline-rich glycoprotein family	Late embryogenesis abundant (LEA) hydroxyproline-rich glycoprotein family; FUNCTIONS IN: molecular_function unknown; INVOLVED IN: biological_process unknown; LOCATED IN: plasma membrane; EXPRESSED IN: 23 plant structures; EXPRESSED DURING: 13 growth stages; CONTAINS InterPro DOMAIN/s: Late embryogenesis abundant protein, group 2 (InterPro:IPR004864); BEST Arabidopsis thaliana protein match is: un…
AT1G17630	6063291	6067394	3	1.94233	Pentatricopeptide repeat (PPR-like) superfamily protein	Pentatricopeptide repeat (PPR-like) superfamily protein; CONTAINS InterPro DOMAIN/s: Pentatricopeptide repeat (InterPro:IPR002885); BEST Arabidopsis thaliana protein match is: Pentatricopeptide repeat (PPR) superfamily protein (TAIR:AT1G20230.1); Has 40851 Blast hits to 13793 proteins in 242 species: Archae - 0; Bacteria - 7; Metazoa - 93; Fungi - 89; Plants - 40145; Viruses - 0; Other Eukaryotes…
AT1G17990	6191708	6194543	3	2.43169	FMN-linked oxidoreductases superfamily protein	FMN-linked oxidoreductases superfamily protein; FUNCTIONS IN: oxidoreductase activity, FMN binding, catalytic activity; INVOLVED IN: metabolic process; CONTAINS InterPro DOMAIN/s: NADH:flavin oxidoreductase/NADH oxidase, N-terminal (InterPro:IPR001155), Aldolase-type TIM barrel (InterPro:IPR013785); BEST Arabidopsis thaliana protein match is: FMN-linked oxidoreductases superfamily protein (TAIR:A…
AT1G18000	6194093	6199229	3	2.43169	Major facilitator superfamily protein	Major facilitator superfamily protein; FUNCTIONS IN: molecular_function unknown; INVOLVED IN: transmembrane transport; LOCATED IN: cellular_component unknown; CONTAINS InterPro DOMAIN/s: Major facilitator superfamily MFS-1 (InterPro:IPR011701), Major facilitator superfamily, general substrate transporter (InterPro:IPR016196); BEST Arabidopsis thaliana protein match is: Major facilitator superfami…
AT1G18010	6196898	6202249	3	2.30851	Major facilitator superfamily protein	Major facilitator superfamily protein; FUNCTIONS IN: molecular_function unknown; INVOLVED IN: transmembrane transport; LOCATED IN: cellular_component unknown; CONTAINS InterPro DOMAIN/s: Major facilitator superfamily MFS-1 (InterPro:IPR011701), Major facilitator superfamily, general substrate transporter (InterPro:IPR016196); BEST Arabidopsis thaliana protein match is: Major facilitator superfami…
AT1G18020	6201484	6204343	3	2.30851	FMN-linked oxidoreductases superfamily protein	FMN-linked oxidoreductases superfamily protein; FUNCTIONS IN: oxidoreductase activity, FMN binding, catalytic activity; INVOLVED IN: metabolic process; CONTAINS InterPro DOMAIN/s: NADH:flavin oxidoreductase/NADH oxidase, N-terminal (InterPro:IPR001155), Aldolase-type TIM barrel (InterPro:IPR013785); BEST Arabidopsis thaliana protein match is: FMN-linked oxidoreductases superfamily protein (TAIR:A…
AT1G18330	6305689	6309041	3	4.07101	Homeodomain-like superfamily protein	EARLY-PHYTOCHROME-RESPONSIVE1 (EPR1); CONTAINS InterPro DOMAIN/s: SANT, DNA-binding (InterPro:IPR001005), Homeodomain-like (InterPro:IPR009057), Myb, DNA-binding (InterPro:IPR014778), HTH transcriptional regulator, Myb-type, DNA-binding (InterPro:IPR017930), Myb-like DNA-binding domain, SHAQKYF class (InterPro:IPR006447); BEST Arabidopsis thaliana protein match is: Homeodomain-like superfamily pr…
AT1G18335	6308013	6311483	3	4.07101	Acyl-CoA N-acyltransferases (NAT) superfamily protein	Acyl-CoA N-acyltransferases (NAT) superfamily protein; FUNCTIONS IN: N-acetyltransferase activity; INVOLVED IN: metabolic process; LOCATED IN: cellular_component unknown; CONTAINS InterPro DOMAIN/s: GCN5-related N-acetyltransferase, C-terminal (InterPro:IPR022610), GCN5-related N-acetyltransferase (InterPro:IPR000182), Acyl-CoA N-acyltransferase (InterPro:IPR016181); Has 35333 Blast hits to 34131…
AT1G18740	6461752	6465487	3	2.66689	Protein of unknown function (DUF793)	FUNCTIONS IN: molecular_function unknown; INVOLVED IN: biological_process unknown; EXPRESSED IN: 23 plant structures; EXPRESSED DURING: 13 growth stages; CONTAINS InterPro DOMAIN/s: Protein BYPASS related (InterPro:IPR008511); BEST Arabidopsis thaliana protein match is: Protein of unknown function (DUF793) (TAIR:AT1G74450.1); Has 167 Blast hits to 164 proteins in 20 species: Archae - 3; Bacteria …
AT1G18745	6465476	6466761	3	2.66689
AT1G19050	6577413	6582066	3	3.46966	response regulator 7	response regulator 7 (ARR7); CONTAINS InterPro DOMAIN/s: CheY-like (InterPro:IPR011006), Signal transduction response regulator, receiver domain (InterPro:IPR001789); BEST Arabidopsis thaliana protein match is: response regulator 15 (TAIR:AT1G74890.1); Has 53636 Blast hits to 53063 proteins in 2702 species: Archae - 285; Bacteria - 47261; Metazoa - 20; Fungi - 584; Plants - 1468; Viruses - 6; Oth…
AT1G19373	6695609	6697438	3	1.94609	snoRNA	snoRNA
AT1G19376	6697253	6698058	3	1.94609	snoRNA	snoRNA
AT1G19380	6697524	6700324	3	2.07397	Protein of unknown function (DUF1195)	Protein of unknown function (DUF1195); CONTAINS InterPro DOMAIN/s: Protein of unknown function DUF1195 (InterPro:IPR010608); BEST Arabidopsis thaliana protein match is: Protein of unknown function (DUF1195) (TAIR:AT4G36660.1); Has 67 Blast hits to 67 proteins in 15 species: Archae - 0; Bacteria - 0; Metazoa - 0; Fungi - 0; Plants - 67; Viruses - 0; Other Eukaryotes - 0 (source: NCBI BLink).
AT1G19770	6830063	6833885	3	2.1033	purine permease 14	purine permease 14 (PUP14); CONTAINS InterPro DOMAIN/s: Protein of unknown function DUF250 (InterPro:IPR004853); BEST Arabidopsis thaliana protein match is: purine permease 15 (TAIR:AT1G75470.1); Has 334 Blast hits to 326 proteins in 20 species: Archae - 0; Bacteria - 6; Metazoa - 1; Fungi - 0; Plants - 321; Viruses - 0; Other Eukaryotes - 6 (source: NCBI BLink).
AT1G19780	6833837	6838120	3	2.07182	cyclic nucleotide gated channel 8	cyclic nucleotide gated channel 8 (CNGC8); FUNCTIONS IN: ion channel activity, cyclic nucleotide binding, calmodulin binding; INVOLVED IN: ion transport, transmembrane transport; LOCATED IN: membrane; EXPRESSED IN: petal, leaf whorl, male gametophyte, flower, pollen tube; EXPRESSED DURING: L mature pollen stage, M germinated pollen stage, 4 anthesis, petal differentiation and expansion stage; CON…
AT1G20330	7037188	7042429	3	2.61779	sterol methyltransferase 2	sterol methyltransferase 2 (SMT2); FUNCTIONS IN: S-adenosylmethionine-dependent methyltransferase activity; INVOLVED IN: xylem and phloem pattern formation, negative regulation of DNA endoreduplication, multidimensional cell growth, sterol biosynthetic process, pattern specification process; LOCATED IN: endoplasmic reticulum; EXPRESSED IN: 30 plant structures; EXPRESSED DURING: 14 growth stages; …
AT1G20340	7040929	7043713	3	2.03685	Cupredoxin superfamily protein	DNA-DAMAGE-REPAIR/TOLERATION PROTEIN 112 (DRT112); FUNCTIONS IN: electron carrier activity, copper ion binding; INVOLVED IN: response to UV, response to chemical stimulus, copper ion homeostasis, negative regulation of translation, response to copper ion; LOCATED IN: thylakoid, thylakoid lumen, chloroplast thylakoid lumen, chloroplast stroma, chloroplast; EXPRESSED IN: 25 plant structures; EXPRES…
AT1G20450	7086503	7091361	3	2.01683	Dehydrin family protein	EARLY RESPONSIVE TO DEHYDRATION 10 (ERD10); CONTAINS InterPro DOMAIN/s: Dehydrin (InterPro:IPR000167); BEST Arabidopsis thaliana protein match is: cold-regulated 47 (TAIR:AT1G20440.1); Has 8140 Blast hits to 5021 proteins in 461 species: Archae - 16; Bacteria - 327; Metazoa - 2363; Fungi - 375; Plants - 2004; Viruses - 65; Other Eukaryotes - 2990 (source: NCBI BLink).
AT1G20500	7099695	7103454	3	2.34898	AMP-dependent synthetase and ligase family protein	AMP-dependent synthetase and ligase family protein; FUNCTIONS IN: 4-coumarate-CoA ligase activity; INVOLVED IN: phenylpropanoid metabolic process, metabolic process; CONTAINS InterPro DOMAIN/s: AMP-binding, conserved site (InterPro:IPR020845), AMP-dependent synthetase/ligase (InterPro:IPR000873); BEST Arabidopsis thaliana protein match is: AMP-dependent synthetase and ligase family protein (TAIR:…
AT1G20510	7102915	7106165	3	2.34898	OPC-8:0 CoA ligase1	OPC-8:0 CoA ligase1 (OPCL1); FUNCTIONS IN: 4-coumarate-CoA ligase activity; INVOLVED IN: phenylpropanoid metabolic process, jasmonic acid biosynthetic process, response to wounding; LOCATED IN: peroxisome; EXPRESSED IN: 22 plant structures; EXPRESSED DURING: 13 growth stages; CONTAINS InterPro DOMAIN/s: AMP-binding, conserved site (InterPro:IPR020845), AMP-dependent synthetase/ligase (InterPro:IP…
AT1G20620	7140067	7146636	3	2.05694	catalase 3	catalase 3 (CAT3); FUNCTIONS IN: catalase activity, cobalt ion binding; INVOLVED IN: in 7 processes; LOCATED IN: in 11 components; EXPRESSED IN: 29 plant structures; EXPRESSED DURING: 17 growth stages; CONTAINS InterPro DOMAIN/s: Catalase-like domain, haem-dependent (InterPro:IPR020835), Catalase related subgroup (InterPro:IPR018028), Catalase (InterPro:IPR002226), Catalase, N-terminal (InterPro:…
AT1G20630	7146540	7151477	3	2.05694	catalase 1	catalase 1 (CAT1); FUNCTIONS IN: catalase activity, cobalt ion binding; INVOLVED IN: in 7 processes; LOCATED IN: mitochondrion, cytosolic ribosome, cell wall, peroxisome, chloroplast envelope; EXPRESSED IN: 26 plant structures; EXPRESSED DURING: 16 growth stages; CONTAINS InterPro DOMAIN/s: Catalase related subgroup (InterPro:IPR018028), Catalase (InterPro:IPR002226), Catalase-like domain, haem-d…
AT1G21000	7334728	7340952	3	2.17217	PLATZ transcription factor family protein	PLATZ transcription factor family protein; CONTAINS InterPro DOMAIN/s: Protein of unknown function DUF597 (InterPro:IPR006734); BEST Arabidopsis thaliana protein match is: PLATZ transcription factor family protein (TAIR:AT1G76590.1); Has 403 Blast hits to 403 proteins in 26 species: Archae - 0; Bacteria - 0; Metazoa - 0; Fungi - 0; Plants - 403; Viruses - 0; Other Eukaryotes - 0 (source: NCBI BLi…
AT1G21810	7656191	7661118	3	2.61904	Plant protein of unknown function (DUF869)	Plant protein of unknown function (DUF869); CONTAINS InterPro DOMAIN/s: Protein of unknown function DUF869, plant (InterPro:IPR008587); BEST Arabidopsis thaliana protein match is: Plant protein of unknown function (DUF869) (TAIR:AT1G77580.1); Has 79141 Blast hits to 43153 proteins in 2526 species: Archae - 1269; Bacteria - 11097; Metazoa - 38829; Fungi - 6739; Plants - 4917; Viruses - 325; Other …
AT1G21830	7659618	7665608	3	2.61904		unknown protein; CONTAINS InterPro DOMAIN/s: Protein of unknown function DUF740 (InterPro:IPR008004); BEST Arabidopsis thaliana protein match is: unknown protein (TAIR:AT1G44608.1); Has 49 Blast hits to 49 proteins in 12 species: Archae - 0; Bacteria - 0; Metazoa - 0; Fungi - 0; Plants - 49; Viruses - 0; Other Eukaryotes - 0 (source: NCBI BLink).
AT1G23080	8179077	8184952	3	2.5076	Auxin efflux carrier family protein	PIN-FORMED 7 (PIN7); FUNCTIONS IN: auxin:hydrogen symporter activity, transporter activity, auxin efflux transmembrane transporter activity; INVOLVED IN: response to cyclopentenone, root development, pattern specification process, auxin polar transport, longitudinal axis specification; LOCATED IN: plasma membrane, membrane; EXPRESSED IN: 24 plant structures; EXPRESSED DURING: 13 growth stages; CO…
AT1G23380	8296923	8305651	3	3.0877	KNOTTED1-like homeobox gene 6	KNOTTED1-like homeobox gene 6 (KNAT6); FUNCTIONS IN: DNA binding, transcription activator activity, sequence-specific DNA binding transcription factor activity; INVOLVED IN: meristem maintenance; LOCATED IN: nucleus; EXPRESSED IN: 10 plant structures; EXPRESSED DURING: 4 anthesis, F mature embryo stage, petal differentiation and expansion stage, E expanded cotyledon stage, D bilateral stage; CONT…
AT1G23490	8336385	8339668	3	1.99817	ADP-ribosylation factor 1	ADP-ribosylation factor 1 (ARF1); FUNCTIONS IN: protein binding, phospholipase activator activity, GTP binding; INVOLVED IN: response to cadmium ion, N-terminal protein myristoylation; LOCATED IN: intracellular; EXPRESSED IN: 24 plant structures; EXPRESSED DURING: 16 growth stages; CONTAINS InterPro DOMAIN/s: ADP-ribosylation factor (InterPro:IPR006688), Small GTP-binding protein (InterPro:IPR005…
AT1G23500	8338672	8341449	3	1.99817	GDSL-like Lipase/Acylhydrolase superfamily protein	GDSL-like Lipase/Acylhydrolase superfamily protein; FUNCTIONS IN: lipase activity, hydrolase activity, acting on ester bonds, carboxylesterase activity; INVOLVED IN: lipid metabolic process; LOCATED IN: endomembrane system; CONTAINS InterPro DOMAIN/s: Lipase, GDSL, active site (InterPro:IPR008265), Lipase, GDSL (InterPro:IPR001087); BEST Arabidopsis thaliana protein match is: GDSL-like Lipase/Acy…
AT1G23700	8378769	8384965	3	2.48356	Protein kinase superfamily protein	Protein kinase superfamily protein; FUNCTIONS IN: protein serine/threonine kinase activity, protein kinase activity, kinase activity, ATP binding; INVOLVED IN: protein amino acid phosphorylation; LOCATED IN: cellular_component unknown; EXPRESSED IN: 15 plant structures; EXPRESSED DURING: 4 anthesis, LP.02 two leaves visible, petal differentiation and expansion stage, E expanded cotyledon stage, D…
AT1G23710	8382251	8387926	3	2.48356	Protein of unknown function (DUF1645)	Protein of unknown function (DUF1645); CONTAINS InterPro DOMAIN/s: Protein of unknown function DUF1645 (InterPro:IPR012442); BEST Arabidopsis thaliana protein match is: Protein of unknown function (DUF1645) (TAIR:AT1G70420.1); Has 288 Blast hits to 282 proteins in 52 species: Archae - 0; Bacteria - 6; Metazoa - 16; Fungi - 11; Plants - 191; Viruses - 0; Other Eukaryotes - 64 (source: NCBI BLink).
AT1G24600	8717309	8720651	3	2.24847		unknown protein; BEST Arabidopsis thaliana protein match is: unknown protein (TAIR:AT1G67920.1); Has 18 Blast hits to 18 proteins in 5 species: Archae - 0; Bacteria - 0; Metazoa - 0; Fungi - 0; Plants - 18; Viruses - 0; Other Eukaryotes - 0 (source: NCBI BLink).
AT1G24996	8798020	8800808	3	1.89165		unknown protein; BEST Arabidopsis thaliana protein match is: unknown protein (TAIR:AT1G24822.1); Has 11 Blast hits to 11 proteins in 1 species: Archae - 0; Bacteria - 0; Metazoa - 0; Fungi - 0; Plants - 11; Viruses - 0; Other Eukaryotes - 0 (source: NCBI BLink).
AT1G25275	8859909	8862864	3	2.01358		unknown protein; FUNCTIONS IN: molecular_function unknown; INVOLVED IN: response to karrikin; LOCATED IN: endomembrane system; EXPRESSED IN: 23 plant structures; EXPRESSED DURING: 13 growth stages; Has 18 Blast hits to 18 proteins in 4 species: Archae - 0; Bacteria - 0; Metazoa - 0; Fungi - 0; Plants - 18; Viruses - 0; Other Eukaryotes - 0 (source: NCBI BLink).
AT1G25280	8861364	8867108	3	2.01358	tubby like protein 10	tubby like protein 10 (TLP10); FUNCTIONS IN: phosphoric diester hydrolase activity, sequence-specific DNA binding transcription factor activity; INVOLVED IN: regulation of transcription; LOCATED IN: plasma membrane; EXPRESSED IN: 22 plant structures; EXPRESSED DURING: 13 growth stages; CONTAINS InterPro DOMAIN/s: F-box domain, cyclin-like (InterPro:IPR001810), Tubby, C-terminal, conserved site (I…
AT1G25400	8909630	8914191	3	2.43271		unknown protein; BEST Arabidopsis thaliana protein match is: unknown protein (TAIR:AT1G68440.1); Has 21 Blast hits to 21 proteins in 6 species: Archae - 0; Bacteria - 0; Metazoa - 0; Fungi - 0; Plants - 21; Viruses - 0; Other Eukaryotes - 0 (source: NCBI BLink).
AT1G26960	9352920	9358960	3	3.49903	homeobox protein 23	homeobox protein 23 (AtHB23); FUNCTIONS IN: DNA binding, sequence-specific DNA binding transcription factor activity; INVOLVED IN: response to gibberellin stimulus, regulation of transcription, DNA-dependent; LOCATED IN: nucleus; EXPRESSED IN: 24 plant structures; EXPRESSED DURING: 13 growth stages; CONTAINS InterPro DOMAIN/s: Homeobox, conserved site (InterPro:IPR017970), Homeobox (InterPro:IPR0…
AT1G27090	9403789	9407125	3	2.17461	glycine-rich protein	glycine-rich protein; BEST Arabidopsis thaliana protein match is: unknown protein (TAIR:AT3G24690.1); Has 13206 Blast hits to 7104 proteins in 677 species: Archae - 0; Bacteria - 2039; Metazoa - 5686; Fungi - 1146; Plants - 2571; Viruses - 80; Other Eukaryotes - 1684 (source: NCBI BLink).
AT1G27100	9406256	9412820	3	2.17461	Actin cross-linking protein	Actin cross-linking protein; FUNCTIONS IN: molecular_function unknown; INVOLVED IN: biological_process unknown; LOCATED IN: vacuole; EXPRESSED IN: 23 plant structures; EXPRESSED DURING: 13 growth stages; CONTAINS InterPro DOMAIN/s: Protein of unknown function DUF569 (InterPro:IPR007679), Actin cross-linking (InterPro:IPR008999); BEST Arabidopsis thaliana protein match is: Protein of unknown funct…
AT1G27760	9667539	9671638	3	1.92371	interferon-related developmental regulator family protein / IFRD protein family	SALT-TOLERANCE 32 (SAT32); FUNCTIONS IN: binding; INVOLVED IN: response to salt stress; LOCATED IN: nucleus, cytoplasm; EXPRESSED IN: 23 plant structures; EXPRESSED DURING: 14 growth stages; CONTAINS InterPro DOMAIN/s: Interferon-related developmental regulator, N-terminal (InterPro:IPR007701), Interferon-related developmental regulator, C-terminal (InterPro:IPR006921), Armadillo-type fold (Inter…
AT1G28370	9954469	9959940	3	2.12088	ERF domain protein 11	ERF domain protein 11 (ERF11); CONTAINS InterPro DOMAIN/s: DNA-binding, integrase-type (InterPro:IPR016177), Pathogenesis-related transcriptional factor/ERF, DNA-binding (InterPro:IPR001471); BEST Arabidopsis thaliana protein match is: ethylene responsive element binding factor 4 (TAIR:AT3G15210.1); Has 6129 Blast hits to 5763 proteins in 252 species: Archae - 0; Bacteria - 0; Metazoa - 0; Fungi …
AT1G28440	9994642	10001947	3	2.01016	HAESA-like 1	HAESA-like 1 (HSL1); FUNCTIONS IN: protein serine/threonine kinase activity, kinase activity, ATP binding; INVOLVED IN: transmembrane receptor protein tyrosine kinase signaling pathway, protein amino acid phosphorylation; EXPRESSED IN: 22 plant structures; EXPRESSED DURING: 13 growth stages; CONTAINS InterPro DOMAIN/s: Protein kinase, ATP binding site (InterPro:IPR017441), Protein kinase, catalyt…
AT1G28450	10000966	10006023	3	2.01016	AGAMOUS-like 58	AGAMOUS-like 58 (AGL58); FUNCTIONS IN: DNA binding, sequence-specific DNA binding transcription factor activity; INVOLVED IN: regulation of transcription, DNA-dependent; LOCATED IN: nucleus; EXPRESSED IN: antipodal cell, embryo, endosperm; CONTAINS InterPro DOMAIN/s: Transcription factor, MADS-box (InterPro:IPR002100); BEST Arabidopsis thaliana protein match is: AGAMOUS-like 59 (TAIR:AT1G28460.1)…
AT1G29940	10479048	10489819	3	2.13328	nuclear RNA polymerase A2	nuclear RNA polymerase A2 (NRPA2); FUNCTIONS IN: DNA-directed RNA polymerase activity, ribonucleoside binding, DNA binding; INVOLVED IN: transcription; LOCATED IN: nucleus; EXPRESSED IN: 22 plant structures; EXPRESSED DURING: 13 growth stages; CONTAINS InterPro DOMAIN/s: DNA-directed RNA polymerase, subunit 2, domain 6 (InterPro:IPR007120), RNA polymerase Rpb2, domain 7 (InterPro:IPR007641), RNA …
AT1G30660	10873853	10879173	3	6.27561	nucleic acid binding;nucleic acid binding	nucleic acid binding;nucleic acid binding; FUNCTIONS IN: nucleic acid binding; INVOLVED IN: DNA modification, DNA metabolic process; EXPRESSED IN: 24 plant structures; EXPRESSED DURING: 15 growth stages; CONTAINS InterPro DOMAIN/s: Toprim domain, subgroup (InterPro:IPR006154), Toprim domain (InterPro:IPR006171); BEST Arabidopsis thaliana protein match is: toprim domain-containing protein (TAIR:AT…
AT1G31130	11113201	11117993	3	1.94789		unknown protein; FUNCTIONS IN: molecular_function unknown; INVOLVED IN: biological_process unknown; LOCATED IN: cellular_component unknown; EXPRESSED IN: 23 plant structures; EXPRESSED DURING: 13 growth stages; BEST Arabidopsis thaliana protein match is: unknown protein (TAIR:AT4G19950.1); Has 246 Blast hits to 244 proteins in 29 species: Archae - 2; Bacteria - 16; Metazoa - 0; Fungi - 0; Plants …
AT1G31320	11211914	11214824	3	2.20271	LOB domain-containing protein 4	LOB domain-containing protein 4 (LBD4); CONTAINS InterPro DOMAIN/s: Lateral organ boundaries, LOB (InterPro:IPR004883); BEST Arabidopsis thaliana protein match is: ASYMMETRIC LEAVES 2-like 9 (TAIR:AT1G16530.1); Has 1039 Blast hits to 1034 proteins in 25 species: Archae - 0; Bacteria - 0; Metazoa - 0; Fungi - 0; Plants - 1039; Viruses - 0; Other Eukaryotes - 0 (source: NCBI BLink).
AT1G31330	11214382	11216914	3	2.20271	photosystem I subunit F	photosystem I subunit F (PSAF); FUNCTIONS IN: molecular_function unknown; INVOLVED IN: photosynthesis; LOCATED IN: in 7 components; EXPRESSED IN: 25 plant structures; EXPRESSED DURING: 14 growth stages; CONTAINS InterPro DOMAIN/s: Photosystem I reaction centre protein PsaF, subunit III (InterPro:IPR003666); Has 387 Blast hits to 387 proteins in 119 species: Archae - 0; Bacteria - 139; Metazoa - 0…
AT1G32225	11609733	11612118	3	2.83979		unknown protein; FUNCTIONS IN: molecular_function unknown; INVOLVED IN: biological_process unknown; LOCATED IN: chloroplast; Has 0 Blast hits to 0 proteins in 0 species (source: NCBI BLink).
AT1G32230	11610625	11617718	3	2.83979	WWE protein-protein interaction domain protein family	RADICAL-INDUCED CELL DEATH1 (RCD1); CONTAINS InterPro DOMAIN/s: WWE domain (InterPro:IPR004170), Poly(ADP-ribose) polymerase, catalytic domain (InterPro:IPR012317), RST domain of plant C-terminal (InterPro:IPR022003); BEST Arabidopsis thaliana protein match is: similar to RCD one 1 (TAIR:AT2G35510.1); Has 179 Blast hits to 178 proteins in 19 species: Archae - 0; Bacteria - 0; Metazoa - 7; Fungi -…
AT1G32920	11926908	11930802	3	2.73325		unknown protein; FUNCTIONS IN: molecular_function unknown; INVOLVED IN: response to wounding; LOCATED IN: endomembrane system; EXPRESSED IN: 23 plant structures; EXPRESSED DURING: 13 growth stages; BEST Arabidopsis thaliana protein match is: unknown protein (TAIR:AT1G32928.1); Has 42 Blast hits to 42 proteins in 8 species: Archae - 0; Bacteria - 0; Metazoa - 0; Fungi - 0; Plants - 42; Viruses - 0…
AT1G32928	11929302	11931842	3	2.73325		unknown protein; BEST Arabidopsis thaliana protein match is: unknown protein (TAIR:AT1G32920.1); Has 35333 Blast hits to 34131 proteins in 2444 species: Archae - 798; Bacteria - 22429; Metazoa - 974; Fungi - 991; Plants - 531; Viruses - 0; Other Eukaryotes - 9610 (source: NCBI BLink).
AT1G42980	16130286	16135852	3	2.3316	Actin-binding FH2 (formin homology 2) family protein	Actin-binding FH2 (formin homology 2) family protein; FUNCTIONS IN: actin binding; LOCATED IN: endomembrane system; CONTAINS InterPro DOMAIN/s: Actin-binding FH2 (InterPro:IPR015425); BEST Arabidopsis thaliana protein match is: Formin Homology 14 (TAIR:AT1G31810.1); Has 905 Blast hits to 899 proteins in 94 species: Archae - 0; Bacteria - 0; Metazoa - 566; Fungi - 10; Plants - 221; Viruses - 0; Ot…
AT1G42990	16135587	16140463	3	2.3316	basic region/leucine zipper motif 60	basic region/leucine zipper motif 60 (BZIP60); CONTAINS InterPro DOMAIN/s: Basic-leucine zipper (bZIP) transcription factor (InterPro:IPR004827), Basic leucine zipper (InterPro:IPR011700); BEST Arabidopsis thaliana protein match is: Basic-leucine zipper (bZIP) transcription factor family protein (TAIR:AT2G40950.1); Has 974 Blast hits to 974 proteins in 146 species: Archae - 0; Bacteria - 28; Meta…
AT1G43730	16507223	16512784	3	2.30695	RNA-directed DNA polymerase (reverse transcriptase)-related family protein	RNA-directed DNA polymerase (reverse transcriptase)-related family protein; CONTAINS InterPro DOMAIN/s: RNA-directed DNA polymerase (reverse transcriptase), related (InterPro:IPR015706); BEST Arabidopsis thaliana protein match is: RNA-directed DNA polymerase (reverse transcriptase)-related family protein (TAIR:AT4G04650.1); Has 737 Blast hits to 724 proteins in 19 species: Archae - 0; Bacteria - …
AT1G51140	18941957	18948370	3	1.89383	basic helix-loop-helix (bHLH) DNA-binding superfamily protein	basic helix-loop-helix (bHLH) DNA-binding superfamily protein; FUNCTIONS IN: DNA binding, sequence-specific DNA binding transcription factor activity; INVOLVED IN: regulation of transcription; LOCATED IN: nucleus; EXPRESSED IN: 22 plant structures; EXPRESSED DURING: 13 growth stages; CONTAINS InterPro DOMAIN/s: Helix-loop-helix DNA-binding domain (InterPro:IPR001092), Helix-loop-helix DNA-binding…
AT1G51700	19171070	19175642	3	2.28278	DOF zinc finger protein 1	DOF zinc finger protein 1 (DOF1); CONTAINS InterPro DOMAIN/s: Zinc finger, Dof-type (InterPro:IPR003851); BEST Arabidopsis thaliana protein match is: DOF zinc finger protein 2 (TAIR:AT3G21270.1); Has 1091 Blast hits to 1086 proteins in 56 species: Archae - 0; Bacteria - 0; Metazoa - 0; Fungi - 0; Plants - 1086; Viruses - 0; Other Eukaryotes - 5 (source: NCBI BLink).
AT1G51710	19175189	19180772	3	2.28278	ubiquitin-specific protease 6	ubiquitin-specific protease 6 (UBP6); CONTAINS InterPro DOMAIN/s: Peptidase C19, ubiquitin carboxyl-terminal hydrolase 2, conserved site (InterPro:IPR018200), Ubiquitin conserved site (InterPro:IPR019954), Peptidase C19, ubiquitin carboxyl-terminal hydrolase 2 (InterPro:IPR001394), Ubiquitin (InterPro:IPR000626), Ubiquitin supergroup (InterPro:IPR019955); BEST Arabidopsis thaliana protein match i…
AT1G51950	19302315	19309010	3	2.47488	indole-3-acetic acid inducible 18	indole-3-acetic acid inducible 18 (IAA18); FUNCTIONS IN: sequence-specific DNA binding transcription factor activity; INVOLVED IN: response to auxin stimulus; LOCATED IN: nucleus; EXPRESSED IN: 22 plant structures; EXPRESSED DURING: 13 growth stages; CONTAINS InterPro DOMAIN/s: Aux/IAA-ARF-dimerisation (InterPro:IPR011525), AUX/IAA protein (InterPro:IPR003311); BEST Arabidopsis thaliana protein m…
AT1G53885	20118485	20121958	3	2.64641	Protein of unknown function (DUF581)	Protein of unknown function (DUF581); CONTAINS InterPro DOMAIN/s: Protein of unknown function DUF581 (InterPro:IPR007650); BEST Arabidopsis thaliana protein match is: Protein of unknown function (DUF581) (TAIR:AT1G53903.1); Has 508 Blast hits to 508 proteins in 19 species: Archae - 0; Bacteria - 0; Metazoa - 0; Fungi - 0; Plants - 508; Viruses - 0; Other Eukaryotes - 0 (source: NCBI BLink).
AT1G53903	20131050	20134517	3	2.64671	Protein of unknown function (DUF581)	Protein of unknown function (DUF581); CONTAINS InterPro DOMAIN/s: Protein of unknown function DUF581 (InterPro:IPR007650); BEST Arabidopsis thaliana protein match is: Protein of unknown function (DUF581) (TAIR:AT1G53885.1); Has 30201 Blast hits to 17322 proteins in 780 species: Archae - 12; Bacteria - 1396; Metazoa - 17338; Fungi - 3422; Plants - 5037; Viruses - 0; Other Eukaryotes - 2996 (source…
AT1G53910	20133017	20137712	3	2.64671	related to AP2 12	related to AP2 12 (RAP2.12); FUNCTIONS IN: DNA binding, sequence-specific DNA binding transcription factor activity; INVOLVED IN: regulation of transcription, DNA-dependent; LOCATED IN: nucleus; EXPRESSED IN: 23 plant structures; EXPRESSED DURING: 14 growth stages; CONTAINS InterPro DOMAIN/s: DNA-binding, integrase-type (InterPro:IPR016177), Pathogenesis-related transcriptional factor/ERF, DNA-bi…
AT1G55110	20558784	20566030	3	2.60488	indeterminate(ID)-domain 7	indeterminate(ID)-domain 7 (IDD7); FUNCTIONS IN: sequence-specific DNA binding transcription factor activity, zinc ion binding, nucleic acid binding; INVOLVED IN: regulation of transcription; LOCATED IN: intracellular; EXPRESSED IN: 22 plant structures; EXPRESSED DURING: 13 growth stages; CONTAINS InterPro DOMAIN/s: Zinc finger, C2H2-like (InterPro:IPR015880), Zinc finger, C2H2-type (InterPro:IPR…
AT1G55120	20563171	20569654	3	2.60488	beta-fructofuranosidase 5	beta-fructofuranosidase 5 (FRUCT5); FUNCTIONS IN: hydrolase activity, hydrolyzing O-glycosyl compounds, levanase activity; INVOLVED IN: sucrose catabolic process, using beta-fructofuranosidase, carbohydrate metabolic process; LOCATED IN: vacuole; EXPRESSED IN: 23 plant structures; EXPRESSED DURING: 13 growth stages; CONTAINS InterPro DOMAIN/s: Glycoside hydrolase, family 32 (InterPro:IPR001362), …
AT1G55440	20699999	20704918	3	2.29044	Cysteine/Histidine-rich C1 domain family protein	Cysteine/Histidine-rich C1 domain family protein; FUNCTIONS IN: zinc ion binding; CONTAINS InterPro DOMAIN/s: Zinc finger, RING-type (InterPro:IPR001841), DC1 (InterPro:IPR004146), Zinc finger, PHD-type (InterPro:IPR001965), C1-like (InterPro:IPR011424); BEST Arabidopsis thaliana protein match is: Cysteine/Histidine-rich C1 domain family protein (TAIR:AT1G55420.1); Has 43347 Blast hits to 2039 pr…
AT1G55450	20703460	20707478	3	2.29044	S-adenosyl-L-methionine-dependent methyltransferases superfamily protein	S-adenosyl-L-methionine-dependent methyltransferases superfamily protein; FUNCTIONS IN: methyltransferase activity; INVOLVED IN: response to salt stress; EXPRESSED IN: 20 plant structures; EXPRESSED DURING: 13 growth stages; CONTAINS InterPro DOMAIN/s: Methyltransferase type 11 (InterPro:IPR013216); BEST Arabidopsis thaliana protein match is: S-adenosyl-L-methionine-dependent methyltransferases s…
AT1G56660	21235137	21241673	3	2.23248		unknown protein; Has 665200 Blast hits to 205811 proteins in 4684 species: Archae - 3320; Bacteria - 107592; Metazoa - 249086; Fungi - 76753; Plants - 38542; Viruses - 3008; Other Eukaryotes - 186899 (source: NCBI BLink).
AT1G56670	21240558	21245547	3	1.8478	GDSL-like Lipase/Acylhydrolase superfamily protein	GDSL-like Lipase/Acylhydrolase superfamily protein; FUNCTIONS IN: hydrolase activity, acting on ester bonds, carboxylesterase activity; INVOLVED IN: lipid metabolic process; LOCATED IN: endomembrane system; EXPRESSED IN: 10 plant structures; EXPRESSED DURING: 6 growth stages; CONTAINS InterPro DOMAIN/s: Lipase, GDSL (InterPro:IPR001087); BEST Arabidopsis thaliana protein match is: GDSL-like Lipas…
AT1G57980	21438889	21441505	3	2.48575	Nucleotide-sugar transporter family protein	Nucleotide-sugar transporter family protein; CONTAINS InterPro DOMAIN/s: Protein of unknown function DUF250 (InterPro:IPR004853); BEST Arabidopsis thaliana protein match is: purine permease 17 (TAIR:AT1G57943.1); Has 334 Blast hits to 326 proteins in 17 species: Archae - 0; Bacteria - 4; Metazoa - 0; Fungi - 0; Plants - 328; Viruses - 0; Other Eukaryotes - 2 (source: NCBI BLink).
AT1G57990	21440805	21445903	3	2.48575	purine permease 18	purine permease 18 (PUP18); FUNCTIONS IN: purine transmembrane transporter activity; INVOLVED IN: purine transport; LOCATED IN: plasma membrane, membrane; EXPRESSED IN: cultured cell; CONTAINS InterPro DOMAIN/s: Protein of unknown function DUF250 (InterPro:IPR004853); BEST Arabidopsis thaliana protein match is: purine permease 17 (TAIR:AT1G57943.2); Has 332 Blast hits to 324 proteins in 16 specie…
AT1G58360	21673530	21682002	3	2.43648	amino acid permease 1	amino acid permease 1 (AAP1); FUNCTIONS IN: neutral amino acid transmembrane transporter activity, amino acid transmembrane transporter activity; INVOLVED IN: neutral amino acid transport, amino acid import, response to nematode; LOCATED IN: plasma membrane; EXPRESSED IN: 23 plant structures; EXPRESSED DURING: 13 growth stages; CONTAINS InterPro DOMAIN/s: Amino acid transporter, transmembrane (In…
AT1G59870	22033297	22040612	3	1.77892	ABC-2 and Plant PDR ABC-type transporter family protein	PENETRATION 3 (PEN3); FUNCTIONS IN: ATPase activity, coupled to transmembrane movement of substances, cadmium ion transmembrane transporter activity; INVOLVED IN: in 9 processes; LOCATED IN: mitochondrion, plasma membrane, chloroplast, membrane, chloroplast envelope; EXPRESSED IN: 29 plant structures; EXPRESSED DURING: 13 growth stages; CONTAINS InterPro DOMAIN/s: ATPase, AAA+ type, core (InterPr…
AT1G59900	22051086	22053951	3	1.91702	pyruvate dehydrogenase complex E1 alpha subunit	pyruvate dehydrogenase complex E1 alpha subunit (E1 ALPHA); FUNCTIONS IN: oxidoreductase activity, acting on the aldehyde or oxo group of donors, disulfide as acceptor, pyruvate dehydrogenase (acetyl-transferring) activity; INVOLVED IN: response to cadmium ion, metabolic process; LOCATED IN: cytosol, mitochondrion, nucleus; EXPRESSED IN: 25 plant structures; EXPRESSED DURING: 15 growth stages; CO…
AT1G59910	22053885	22059424	3	1.91702	Actin-binding FH2 (formin homology 2) family protein	Actin-binding FH2 (formin homology 2) family protein; FUNCTIONS IN: actin binding; INVOLVED IN: cellular component organization, actin cytoskeleton organization; LOCATED IN: plasma membrane; EXPRESSED IN: 24 plant structures; EXPRESSED DURING: 14 growth stages; CONTAINS InterPro DOMAIN/s: Actin-binding FH2/DRF autoregulatory (InterPro:IPR003104), Actin-binding FH2 (InterPro:IPR015425); BEST Arabi…
AT1G61890	22866829	22874280	3	2.08964	MATE efflux family protein	MATE efflux family protein; FUNCTIONS IN: antiporter activity, drug transmembrane transporter activity, transporter activity; INVOLVED IN: response to karrikin; LOCATED IN: membrane; EXPRESSED IN: 22 plant structures; EXPRESSED DURING: 13 growth stages; CONTAINS InterPro DOMAIN/s: Multi antimicrobial extrusion protein MatE (InterPro:IPR002528); BEST Arabidopsis thaliana protein match is: MATE eff…
AT1G62370	23069575	23074689	3	3.28733	RING/U-box superfamily protein	RING/U-box superfamily protein; FUNCTIONS IN: zinc ion binding; CONTAINS InterPro DOMAIN/s: Zinc finger, RING-type (InterPro:IPR001841), Zinc finger, C3HC4 RING-type (InterPro:IPR018957); BEST Arabidopsis thaliana protein match is: RING/U-box superfamily protein (TAIR:AT4G03965.1); Has 610 Blast hits to 610 proteins in 109 species: Archae - 0; Bacteria - 0; Metazoa - 219; Fungi - 27; Plants - 270…
AT1G63830	23684367	23688863	3	1.97674	PLAC8 family protein	PLAC8 family protein; LOCATED IN: plasma membrane, membrane; EXPRESSED IN: 24 plant structures; EXPRESSED DURING: 15 growth stages; CONTAINS InterPro DOMAIN/s: Protein of unknown function Cys-rich (InterPro:IPR006461); BEST Arabidopsis thaliana protein match is: PLAC8 family protein (TAIR:AT5G41390.1); Has 476 Blast hits to 386 proteins in 125 species: Archae - 0; Bacteria - 22; Metazoa - 109; Fu…
AT1G63855	23698708	23701484	3	1.91255	Putative methyltransferase family protein	Putative methyltransferase family protein; CONTAINS InterPro DOMAIN/s: Methyltransferase-16, putative (InterPro:IPR019410); BEST Arabidopsis thaliana protein match is: S-adenosyl-L-methionine-dependent methyltransferases superfamily protein (TAIR:AT5G27400.1); Has 1172 Blast hits to 1170 proteins in 214 species: Archae - 0; Bacteria - 79; Metazoa - 547; Fungi - 198; Plants - 193; Viruses - 0; Oth…
AT1G63860	23700967	23707131	3	1.91255	Disease resistance protein (TIR-NBS-LRR class) family	Disease resistance protein (TIR-NBS-LRR class) family; FUNCTIONS IN: transmembrane receptor activity, ATP binding; INVOLVED IN: signal transduction, defense response, apoptosis, innate immune response; LOCATED IN: intrinsic to membrane; CONTAINS InterPro DOMAIN/s: NB-ARC (InterPro:IPR002182), Leucine-rich repeat (InterPro:IPR001611), Disease resistance protein (InterPro:IPR000767), Toll-Interleuk…
AT1G65342	24269646	24273181	3	2.84112		unknown protein; FUNCTIONS IN: molecular_function unknown; INVOLVED IN: biological_process unknown; LOCATED IN: endomembrane system; Has 5 Blast hits to 5 proteins in 2 species: Archae - 0; Bacteria - 0; Metazoa - 0; Fungi - 0; Plants - 5; Viruses - 0; Other Eukaryotes - 0 (source: NCBI BLink).
AT1G65810	24476715	24483728	3	2.94992	P-loop containing nucleoside triphosphate hydrolases superfamily protein	P-loop containing nucleoside triphosphate hydrolases superfamily protein; BEST Arabidopsis thaliana protein match is: P-loop containing nucleoside triphosphate hydrolases superfamily protein (TAIR:AT1G65780.1); Has 6257 Blast hits to 5371 proteins in 1056 species: Archae - 197; Bacteria - 1787; Metazoa - 1336; Fungi - 1200; Plants - 672; Viruses - 106; Other Eukaryotes - 959 (source: NCBI BLink).
AT1G66140	24618337	24625004	3	2.23691	zinc finger protein 4	zinc finger protein 4 (ZFP4); FUNCTIONS IN: sequence-specific DNA binding transcription factor activity, zinc ion binding, nucleic acid binding; INVOLVED IN: regulation of transcription; LOCATED IN: intracellular; EXPRESSED IN: 14 plant structures; EXPRESSED DURING: 8 growth stages; CONTAINS InterPro DOMAIN/s: Zinc finger, C2H2-type (InterPro:IPR007087); BEST Arabidopsis thaliana protein match is…
AT1G66553	24829639	24832770	3	3.77364		unknown protein; Has 30201 Blast hits to 17322 proteins in 780 species: Archae - 12; Bacteria - 1396; Metazoa - 17338; Fungi - 3422; Plants - 5037; Viruses - 0; Other Eukaryotes - 2996 (source: NCBI BLink).
AT1G66560	24831270	24835251	3	3.77364	WRKY DNA-binding protein 64	WRKY DNA-binding protein 64 (WRKY64); FUNCTIONS IN: sequence-specific DNA binding transcription factor activity; INVOLVED IN: regulation of transcription, DNA-dependent, regulation of transcription; CONTAINS InterPro DOMAIN/s: DNA-binding WRKY (InterPro:IPR003657); BEST Arabidopsis thaliana protein match is: WRKY DNA-binding protein 67 (TAIR:AT1G66550.2); Has 3232 Blast hits to 2800 proteins in 1…
AT1G67900	25462792	25471288	3	2.34932	Phototropic-responsive NPH3 family protein	Phototropic-responsive NPH3 family protein; FUNCTIONS IN: signal transducer activity; INVOLVED IN: response to light stimulus; LOCATED IN: cellular_component unknown; EXPRESSED IN: cultured cell; CONTAINS InterPro DOMAIN/s: NPH3 (InterPro:IPR004249), BTB/POZ fold (InterPro:IPR011333); BEST Arabidopsis thaliana protein match is: Phototropic-responsive NPH3 family protein (TAIR:AT3G26490.1); Has 88…
AT1G68490	25690449	25696976	3	2.13666		unknown protein; FUNCTIONS IN: molecular_function unknown; INVOLVED IN: biological_process unknown; LOCATED IN: chloroplast; EXPRESSED IN: 22 plant structures; EXPRESSED DURING: 13 growth stages; BEST Arabidopsis thaliana protein match is: unknown protein (TAIR:AT1G13390.2); Has 125 Blast hits to 125 proteins in 18 species: Archae - 0; Bacteria - 0; Metazoa - 0; Fungi - 0; Plants - 125; Viruses -…
AT1G68990	25935030	25941164	3	2.27077	male gametophyte defective 3	male gametophyte defective 3 (MGP3); FUNCTIONS IN: DNA-directed RNA polymerase activity, DNA binding; INVOLVED IN: pollen tube growth, transcription, ovule development, embryo development ending in seed dormancy; EXPRESSED IN: 18 plant structures; EXPRESSED DURING: 8 growth stages; CONTAINS InterPro DOMAIN/s: DNA-directed RNA polymerase, bacteriophage type (InterPro:IPR002092); BEST Arabidopsis t…
AT1G69000	25940966	25941675	3	2.27077	pre-tRNA	tRNA-Met (anticodon: CAT)
AT1G69010	25941235	25943886	3	2.27077	BES1-interacting Myc-like protein 2	BES1-interacting Myc-like protein 2 (BIM2); FUNCTIONS IN: DNA binding, sequence-specific DNA binding transcription factor activity; INVOLVED IN: dTDP-rhamnose biosynthetic process, regulation of transcription; LOCATED IN: nucleus; EXPRESSED IN: 22 plant structures; EXPRESSED DURING: 13 growth stages; CONTAINS InterPro DOMAIN/s: Helix-loop-helix DNA-binding domain (InterPro:IPR001092), Helix-loop-…
AT1G69120	25981436	25989313	3	5.76744	K-box region and MADS-box transcription factor family protein	APETALA1 (AP1); CONTAINS InterPro DOMAIN/s: Transcription factor, MADS-box (InterPro:IPR002100), Transcription factor, K-box (InterPro:IPR002487); BEST Arabidopsis thaliana protein match is: K-box region and MADS-box transcription factor family protein (TAIR:AT1G26310.1); Has 8031 Blast hits to 8015 proteins in 981 species: Archae - 10; Bacteria - 56; Metazoa - 785; Fungi - 329; Plants - 6623; Vi…
AT1G69130	25986730	25991303	3	5.76744	pre-tRNA	tRNA-Ile (anticodon: AAT)
AT1G69430	26097043	26100888	3	3.16077		unknown protein; BEST Arabidopsis thaliana protein match is: unknown protein (TAIR:AT1G26650.1); Has 216 Blast hits to 215 proteins in 17 species: Archae - 0; Bacteria - 0; Metazoa - 0; Fungi - 0; Plants - 216; Viruses - 0; Other Eukaryotes - 0 (source: NCBI BLink).
AT1G69440	26100027	26106911	3	2.47119	Argonaute family protein	ARGONAUTE7 (AGO7); FUNCTIONS IN: nucleic acid binding; INVOLVED IN: production of ta-siRNAs involved in RNA interference, vegetative phase change, production of lsiRNA involved in RNA interference, regulation of development, heterochronic, gene silencing by miRNA; LOCATED IN: cellular_component unknown; EXPRESSED IN: 18 plant structures; EXPRESSED DURING: 11 growth stages; CONTAINS InterPro DOMAI…
AT1G70080	26394196	26400565	3	2.04211	Terpenoid cyclases/Protein prenyltransferases superfamily protein	Terpenoid cyclases/Protein prenyltransferases superfamily protein; FUNCTIONS IN: lyase activity, magnesium ion binding; INVOLVED IN: metabolic process; EXPRESSED IN: root; CONTAINS InterPro DOMAIN/s: Terpene synthase, metal-binding domain (InterPro:IPR005630), Terpenoid synthase (InterPro:IPR008949), Terpenoid cylases/protein prenyltransferase alpha-alpha toroid (InterPro:IPR008930), Terpene synt…
AT1G70090	26397790	26403083	3	2.04211	glucosyl transferase family 8	glucosyl transferase family 8 (LGT8); FUNCTIONS IN: transferase activity, transferring hexosyl groups, polygalacturonate 4-alpha-galacturonosyltransferase activity, transferase activity, transferring glycosyl groups; INVOLVED IN: carbohydrate biosynthetic process; LOCATED IN: endomembrane system; EXPRESSED IN: 22 plant structures; EXPRESSED DURING: 13 growth stages; CONTAINS InterPro DOMAIN/s: Gl…
AT1G70185	26429361	26430543	3	2.06353	other RNA
AT1G70510	26573486	26583570	3	3.85067	KNOTTED-like from Arabidopsis thaliana 2	KNOTTED-like from Arabidopsis thaliana 2 (KNAT2); FUNCTIONS IN: sequence-specific DNA binding transcription factor activity; INVOLVED IN: response to ethylene stimulus, cytokinin mediated signaling pathway, specification of carpel identity; LOCATED IN: nucleus; EXPRESSED IN: 16 plant structures; EXPRESSED DURING: 6 growth stages; CONTAINS InterPro DOMAIN/s: KNOX2 (InterPro:IPR005541), ELK (InterP…
AT1G70590	26616996	26620923	3	2.05295	F-box family protein	F-box family protein; FUNCTIONS IN: binding; INVOLVED IN: biological_process unknown; LOCATED IN: chloroplast; EXPRESSED IN: 24 plant structures; EXPRESSED DURING: 15 growth stages; CONTAINS InterPro DOMAIN/s: F-box domain, cyclin-like (InterPro:IPR001810), F-box domain, Skp2-like (InterPro:IPR022364), Tetratricopeptide-like helical (InterPro:IPR011990), Tetratricopeptide repeat-containing (Inter…
AT1G70600	26620388	26621961	3	2.05295	Ribosomal protein L18e/L15 superfamily protein	Ribosomal protein L18e/L15 superfamily protein; FUNCTIONS IN: structural constituent of ribosome; INVOLVED IN: translation; LOCATED IN: cytosolic ribosome, ribosome, cytosolic large ribosomal subunit, membrane; EXPRESSED IN: guard cell, leaf; CONTAINS InterPro DOMAIN/s: Ribosomal protein L18e/L15 (InterPro:IPR021131), Ribosomal protein L15, conserved site (InterPro:IPR001196); BEST Arabidopsis th…
AT1G72210	27176790	27183930	3	2.80569	basic helix-loop-helix (bHLH) DNA-binding superfamily protein	basic helix-loop-helix (bHLH) DNA-binding superfamily protein; FUNCTIONS IN: DNA binding, sequence-specific DNA binding transcription factor activity; INVOLVED IN: regulation of transcription; LOCATED IN: nucleus; CONTAINS InterPro DOMAIN/s: Helix-loop-helix DNA-binding domain (InterPro:IPR001092), Helix-loop-helix DNA-binding (InterPro:IPR011598); BEST Arabidopsis thaliana protein match is: basi…
AT1G72220	27182781	27188066	3	2.80569	RING/U-box superfamily protein	RING/U-box superfamily protein; FUNCTIONS IN: zinc ion binding; EXPRESSED IN: inflorescence meristem, root, flower; EXPRESSED DURING: 4 anthesis, petal differentiation and expansion stage; CONTAINS InterPro DOMAIN/s: Zinc finger, RING-type (InterPro:IPR001841), Zinc finger, C3HC4 RING-type (InterPro:IPR018957); BEST Arabidopsis thaliana protein match is: RING/U-box superfamily protein (TAIR:AT4G3…
AT1G72420	27260291	27264911	3	2.78911	NADH:ubiquinone oxidoreductase intermediate-associated protein 30	NADH:ubiquinone oxidoreductase intermediate-associated protein 30; CONTAINS InterPro DOMAIN/s: NADH:ubiquinone oxidoreductase intermediate-associated protein 30 (InterPro:IPR013857); BEST Arabidopsis thaliana protein match is: NADH:ubiquinone oxidoreductase intermediate-associated protein 30 (TAIR:AT1G17350.1); Has 543 Blast hits to 543 proteins in 193 species: Archae - 0; Bacteria - 127; Metazoa…
AT1G72430	27263669	27268165	3	2.78911	SAUR-like auxin-responsive protein family	SAUR-like auxin-responsive protein family ; CONTAINS InterPro DOMAIN/s: Auxin responsive SAUR protein (InterPro:IPR003676); BEST Arabidopsis thaliana protein match is: SAUR-like auxin-responsive protein family (TAIR:AT1G17345.1); Has 148 Blast hits to 148 proteins in 14 species: Archae - 0; Bacteria - 0; Metazoa - 0; Fungi - 0; Plants - 148; Viruses - 0; Other Eukaryotes - 0 (source: NCBI BLink).
AT1G72450	27273596	27279317	3	2.03321	jasmonate-zim-domain protein 6	jasmonate-zim-domain protein 6 (JAZ6); CONTAINS InterPro DOMAIN/s: Tify (InterPro:IPR010399), CCT domain-like (InterPro:IPR018467); BEST Arabidopsis thaliana protein match is: jasmonate-zim-domain protein 5 (TAIR:AT1G17380.1); Has 303 Blast hits to 298 proteins in 26 species: Archae - 0; Bacteria - 0; Metazoa - 0; Fungi - 0; Plants - 303; Viruses - 0; Other Eukaryotes - 0 (source: NCBI BLink).
AT1G72460	27276510	27283033	3	2.03321	Leucine-rich repeat protein kinase family protein	Leucine-rich repeat protein kinase family protein; FUNCTIONS IN: protein serine/threonine kinase activity, kinase activity, ATP binding; INVOLVED IN: transmembrane receptor protein tyrosine kinase signaling pathway, protein amino acid phosphorylation; LOCATED IN: endomembrane system; EXPRESSED IN: 9 plant structures; EXPRESSED DURING: L mature pollen stage, M germinated pollen stage, 4 anthesis, …
AT1G72520	27305515	27312999	3	1.85418	PLAT/LH2 domain-containing lipoxygenase family protein	PLAT/LH2 domain-containing lipoxygenase family protein; FUNCTIONS IN: oxidoreductase activity, acting on single donors with incorporation of molecular oxygen, incorporation of two atoms of oxygen, lipoxygenase activity, iron ion binding, metal ion binding; INVOLVED IN: growth, jasmonic acid biosynthetic process, response to wounding, defense response; LOCATED IN: chloroplast; EXPRESSED IN: 17 pla…
AT1G73066	27481448	27484513	3	2.16207	Leucine-rich repeat family protein	Leucine-rich repeat family protein; INVOLVED IN: biological_process unknown; LOCATED IN: endomembrane system; EXPRESSED IN: embryo, pedicel, carpel, stamen; EXPRESSED DURING: 4 anthesis, C globular stage, petal differentiation and expansion stage; CONTAINS InterPro DOMAIN/s: Leucine-rich repeat-containing N-terminal domain, type 2 (InterPro:IPR013210), Leucine-rich repeat (InterPro:IPR001611); BE…
AT1G73080	27483715	27488217	3	2.16207	PEP1 receptor 1	PEP1 receptor 1 (PEPR1); FUNCTIONS IN: protein binding, protein serine/threonine kinase activity, kinase activity, ATP binding; INVOLVED IN: response to jasmonic acid stimulus, protein amino acid phosphorylation, transmembrane receptor protein tyrosine kinase signaling pathway, response to wounding, innate immune response; LOCATED IN: plasma membrane; EXPRESSED IN: 24 plant structures; EXPRESSED …
AT1G74450	27982280	27984604	3	2.3181	Protein of unknown function (DUF793)	FUNCTIONS IN: molecular_function unknown; INVOLVED IN: biological_process unknown; EXPRESSED IN: 24 plant structures; EXPRESSED DURING: 14 growth stages; CONTAINS InterPro DOMAIN/s: Protein BYPASS related (InterPro:IPR008511); BEST Arabidopsis thaliana protein match is: Protein of unknown function (DUF793) (TAIR:AT1G18740.1); Has 215 Blast hits to 212 proteins in 19 species: Archae - 0; Bacteria …
AT1G74930	28144098	28146059	3	2.51666	Integrase-type DNA-binding superfamily protein	ORA47; CONTAINS InterPro DOMAIN/s: DNA-binding, integrase-type (InterPro:IPR016177), Pathogenesis-related transcriptional factor/ERF, DNA-binding (InterPro:IPR001471); BEST Arabidopsis thaliana protein match is: Integrase-type DNA-binding superfamily protein (TAIR:AT1G19210.1); Has 5510 Blast hits to 5399 proteins in 239 species: Archae - 0; Bacteria - 0; Metazoa - 0; Fungi - 0; Plants - 5503; Vi…
AT1G74940	28145049	28148575	3	2.51666	Protein of unknown function (DUF581)	Protein of unknown function (DUF581); CONTAINS InterPro DOMAIN/s: Protein of unknown function DUF581 (InterPro:IPR007650); BEST Arabidopsis thaliana protein match is: Protein of unknown function (DUF581) (TAIR:AT1G19200.1); Has 483 Blast hits to 483 proteins in 20 species: Archae - 0; Bacteria - 0; Metazoa - 0; Fungi - 0; Plants - 483; Viruses - 0; Other Eukaryotes - 0 (source: NCBI BLink).
AT1G75230	28232831	28238241	3	2.34199	DNA glycosylase superfamily protein	DNA glycosylase superfamily protein; FUNCTIONS IN: catalytic activity; INVOLVED IN: DNA repair, base-excision repair; LOCATED IN: nucleus; EXPRESSED IN: 18 plant structures; EXPRESSED DURING: 9 growth stages; CONTAINS InterPro DOMAIN/s: DNA glycosylase (InterPro:IPR011257), HhH-GPD domain (InterPro:IPR003265); BEST Arabidopsis thaliana protein match is: DNA glycosylase superfamily protein (TAIR:A…
AT1G75730	28435489	28440889	3	2.18098		unknown protein; Has 327 Blast hits to 272 proteins in 89 species: Archae - 0; Bacteria - 129; Metazoa - 68; Fungi - 14; Plants - 20; Viruses - 0; Other Eukaryotes - 96 (source: NCBI BLink).
AT1G77655	29182261	29185899	3	3.77769		unknown protein; Has 3 Blast hits to 3 proteins in 1 species: Archae - 0; Bacteria - 0; Metazoa - 0; Fungi - 0; Plants - 3; Viruses - 0; Other Eukaryotes - 0 (source: NCBI BLink).
AT1G77660	29184399	29188901	3	3.77769	Histone H3 K4-specific methyltransferase SET7/9 family protein	Histone H3 K4-specific methyltransferase SET7/9 family protein; CONTAINS InterPro DOMAIN/s: MORN motif (InterPro:IPR003409); BEST Arabidopsis thaliana protein match is: Histone H3 K4-specific methyltransferase SET7/9 family protein (TAIR:AT1G21920.1); Has 25589 Blast hits to 6526 proteins in 562 species: Archae - 0; Bacteria - 3550; Metazoa - 4135; Fungi - 204; Plants - 2355; Viruses - 0; Other E…
AT1G77932	29303570	29303897	3	1.36903	Protein of unknown function (DUF3049)	FUNCTIONS IN: molecular_function unknown; INVOLVED IN: biological_process unknown; LOCATED IN: cellular_component unknown; CONTAINS InterPro DOMAIN/s: Protein of unknown function DUF3049 (InterPro:IPR021410); BEST Arabidopsis thaliana protein match is: structural constituent of ribosome (TAIR:AT1G22110.1); Has 30201 Blast hits to 17322 proteins in 780 species: Archae - 12; Bacteria - 1396; Metazo…
AT1G77940	29303519	29306957	3	1.36903	Ribosomal protein L7Ae/L30e/S12e/Gadd45 family protein	Ribosomal protein L7Ae/L30e/S12e/Gadd45 family protein; FUNCTIONS IN: structural constituent of ribosome; INVOLVED IN: translation; LOCATED IN: cytosolic ribosome, cytosolic large ribosomal subunit; EXPRESSED IN: 26 plant structures; EXPRESSED DURING: 15 growth stages; CONTAINS InterPro DOMAIN/s: Ribosomal protein L7Ae/L30e/S12e/Gadd45 (InterPro:IPR004038), Ribosomal protein L30e (InterPro:IPR000…
AT1G78010	29333146	29337951	3	2.42584	tRNA modification GTPase, putative	tRNA modification GTPase, putative; FUNCTIONS IN: GTP binding, GTPase activity; INVOLVED IN: small GTPase mediated signal transduction, tRNA modification; LOCATED IN: intracellular; EXPRESSED IN: 23 plant structures; EXPRESSED DURING: 13 growth stages; CONTAINS InterPro DOMAIN/s: Small GTP-binding protein (InterPro:IPR005225), Ras GTPase (InterPro:IPR001806), tRNA modification GTPase TrmE (InterP…
AT1G78020	29336451	29341255	3	2.42584	Protein of unknown function (DUF581)	Protein of unknown function (DUF581); EXPRESSED IN: 23 plant structures; EXPRESSED DURING: 13 growth stages; CONTAINS InterPro DOMAIN/s: Protein of unknown function DUF581 (InterPro:IPR007650); BEST Arabidopsis thaliana protein match is: Protein of unknown function (DUF581) (TAIR:AT1G22160.1); Has 525 Blast hits to 525 proteins in 19 species: Archae - 0; Bacteria - 0; Metazoa - 0; Fungi - 0; Plan…
AT1G78070	29352924	29360493	3	1.83806	Transducin/WD40 repeat-like superfamily protein	Transducin/WD40 repeat-like superfamily protein; CONTAINS InterPro DOMAIN/s: WD40 repeat 2 (InterPro:IPR019782), WD40 repeat-like-containing domain (InterPro:IPR011046), WD40 repeat, conserved site (InterPro:IPR019775), WD40-repeat-containing domain (InterPro:IPR017986), WD40/YVTN repeat-like-containing domain (InterPro:IPR015943), WD40 repeat (InterPro:IPR001680), WD40 repeat, subgroup (InterPro…
AT1G78080	29361249	29367573	3	2.51618	related to AP2 4	related to AP2 4 (RAP2.4); CONTAINS InterPro DOMAIN/s: DNA-binding, integrase-type (InterPro:IPR016177), Pathogenesis-related transcriptional factor/ERF, DNA-binding (InterPro:IPR001471); BEST Arabidopsis thaliana protein match is: Integrase-type DNA-binding superfamily protein (TAIR:AT1G22190.1); Has 5853 Blast hits to 5721 proteins in 258 species: Archae - 0; Bacteria - 10; Metazoa - 0; Fungi -…
AT1G78480	29525294	29528253	3	2.53727	Prenyltransferase family protein	Prenyltransferase family protein; FUNCTIONS IN: catalytic activity; LOCATED IN: endomembrane system; EXPRESSED IN: 22 plant structures; EXPRESSED DURING: 13 growth stages; CONTAINS InterPro DOMAIN/s: Terpenoid cylases/protein prenyltransferase alpha-alpha toroid (InterPro:IPR008930), Prenyltransferase/squalene oxidase (InterPro:IPR001330); BEST Arabidopsis thaliana protein match is: lupeol syntha…
AT1G78490	29526363	29531646	3	2.53727	cytochrome P450, family 708, subfamily A, polypeptide 3	cytochrome P450, family 708, subfamily A, polypeptide 3 (CYP708A3); FUNCTIONS IN: electron carrier activity, monooxygenase activity, iron ion binding, oxygen binding, heme binding; INVOLVED IN: oxidation reduction; LOCATED IN: endomembrane system; EXPRESSED IN: 22 plant structures; EXPRESSED DURING: 13 growth stages; CONTAINS InterPro DOMAIN/s: Cytochrome P450 (InterPro:IPR001128), Cytochrome P45…
AT1G78820	29632745	29636955	3	1.80321	D-mannose binding lectin protein with Apple-like carbohydrate-binding domain	D-mannose binding lectin protein with Apple-like carbohydrate-binding domain; FUNCTIONS IN: sugar binding; LOCATED IN: apoplast; CONTAINS InterPro DOMAIN/s: Curculin-like (mannose-binding) lectin (InterPro:IPR001480), PAN-2 domain (InterPro:IPR013227), Apple-like (InterPro:IPR003609); BEST Arabidopsis thaliana protein match is: Curculin-like (mannose-binding) lectin family protein (TAIR:AT1G78830…
AT1G78830	29635813	29639290	3	1.80321	Curculin-like (mannose-binding) lectin family protein	Curculin-like (mannose-binding) lectin family protein; FUNCTIONS IN: sugar binding; LOCATED IN: apoplast, cell wall, plasma membrane, plant-type cell wall; EXPRESSED IN: leaf; CONTAINS InterPro DOMAIN/s: Curculin-like (mannose-binding) lectin (InterPro:IPR001480), PAN-2 domain (InterPro:IPR013227); BEST Arabidopsis thaliana protein match is: D-mannose binding lectin protein with Apple-like carboh…
AT1G79250	29808634	29813244	3	1.95503	AGC kinase 1.7	AGC kinase 1.7 (AGC1.7); CONTAINS InterPro DOMAIN/s: Protein kinase, catalytic domain (InterPro:IPR000719), Serine/threonine-protein kinase domain (InterPro:IPR002290), Serine/threonine-protein kinase-like domain (InterPro:IPR017442), Protein kinase-like domain (InterPro:IPR011009), Serine/threonine-protein kinase, active site (InterPro:IPR008271); BEST Arabidopsis thaliana protein match is: root…
AT1G79510	29909437	29912251	3	2.19666	Uncharacterized conserved protein (DUF2358)	Uncharacterized conserved protein (DUF2358); FUNCTIONS IN: molecular_function unknown; INVOLVED IN: biological_process unknown; LOCATED IN: chloroplast; EXPRESSED IN: 21 plant structures; EXPRESSED DURING: 13 growth stages; CONTAINS InterPro DOMAIN/s: Protein of unknown function DUF2358 (InterPro:IPR018790); BEST Arabidopsis thaliana protein match is: Uncharacterized conserved protein (DUF2358) (…
AT1G79520	29910751	29915662	3	2.19666	Cation efflux family protein	Cation efflux family protein; FUNCTIONS IN: cation transmembrane transporter activity; INVOLVED IN: cation transport, transmembrane transport; LOCATED IN: plasma membrane, membrane; EXPRESSED IN: 18 plant structures; EXPRESSED DURING: 10 growth stages; CONTAINS InterPro DOMAIN/s: Cation efflux protein (InterPro:IPR002524); BEST Arabidopsis thaliana protein match is: Cation efflux family protein (…
AT1G80490	30260679	30270038	3	2.10469	TOPLESS-related 1	TOPLESS-related 1 (TPR1); INVOLVED IN: primary shoot apical meristem specification; LOCATED IN: cytosol; EXPRESSED IN: cultured cell; CONTAINS InterPro DOMAIN/s: WD40 repeat 2 (InterPro:IPR019782), WD40 repeat, conserved site (InterPro:IPR019775), WD40 repeat (InterPro:IPR001680), CTLH, C-terminal LisH motif (InterPro:IPR006595), WD40 repeat-like-containing domain (InterPro:IPR011046), WD40-repea…
AT1G80720	30335871	30339065	3	2.9545	Mitochondrial glycoprotein family protein	Mitochondrial glycoprotein family protein; FUNCTIONS IN: molecular_function unknown; INVOLVED IN: biological_process unknown; LOCATED IN: mitochondrial matrix; EXPRESSED IN: 20 plant structures; EXPRESSED DURING: 12 growth stages; CONTAINS InterPro DOMAIN/s: Mitochondrial glycoprotein (InterPro:IPR003428); BEST Arabidopsis thaliana protein match is: Mitochondrial glycoprotein family protein (TAIR…
AT1G80730	30337823	30342394	3	2.9545	zinc-finger protein 1	zinc-finger protein 1 (ZFP1); FUNCTIONS IN: sequence-specific DNA binding transcription factor activity, zinc ion binding, nucleic acid binding; INVOLVED IN: photomorphogenesis; LOCATED IN: intracellular; EXPRESSED IN: inflorescence meristem, petal, flower; EXPRESSED DURING: 4 anthesis, petal differentiation and expansion stage; CONTAINS InterPro DOMAIN/s: Zinc finger, C2H2-type (InterPro:IPR0070…
AT1G80840	30380691	30385449	3	2.42226	WRKY DNA-binding protein 40	WRKY DNA-binding protein 40 (WRKY40); CONTAINS InterPro DOMAIN/s: DNA-binding WRKY (InterPro:IPR003657); BEST Arabidopsis thaliana protein match is: WRKY DNA-binding protein 18 (TAIR:AT4G31800.2); Has 3306 Blast hits to 2859 proteins in 187 species: Archae - 0; Bacteria - 0; Metazoa - 0; Fungi - 0; Plants - 3292; Viruses - 0; Other Eukaryotes - 14 (source: NCBI BLink).
AT2G01570	253749	260550	3	2.9122	GRAS family transcription factor family protein	REPRESSOR OF GA1-3 1 (RGA1); CONTAINS InterPro DOMAIN/s: Transcriptional factor DELLA, N-terminal (InterPro:IPR021914), Transcription factor GRAS (InterPro:IPR005202); BEST Arabidopsis thaliana protein match is: GRAS family transcription factor family protein (TAIR:AT1G14920.1); Has 2724 Blast hits to 2666 proteins in 317 species: Archae - 0; Bacteria - 6; Metazoa - 0; Fungi - 4; Plants - 2709; V…
AT2G01990	463501	469370	3	4.85928		unknown protein; BEST Arabidopsis thaliana protein match is: unknown protein (TAIR:AT1G14630.1); Has 118 Blast hits to 118 proteins in 14 species: Archae - 0; Bacteria - 0; Metazoa - 0; Fungi - 0; Plants - 118; Viruses - 0; Other Eukaryotes - 0 (source: NCBI BLink).
AT2G02000	467870	474165	3	4.85928	glutamate decarboxylase 3	glutamate decarboxylase 3 (GAD3); FUNCTIONS IN: calmodulin binding; INVOLVED IN: carboxylic acid metabolic process, glutamate metabolic process, glutamate decarboxylation to succinate; LOCATED IN: cellular_component unknown; CONTAINS InterPro DOMAIN/s: Pyridoxal phosphate-dependent transferase, major domain (InterPro:IPR015424), Pyridoxal phosphate-dependent decarboxylase (InterPro:IPR002129), Gl…
AT2G02070	502487	510925	3	2.74706	indeterminate(ID)-domain 5	indeterminate(ID)-domain 5 (IDD5); FUNCTIONS IN: sequence-specific DNA binding transcription factor activity, zinc ion binding, nucleic acid binding; INVOLVED IN: regulation of transcription; LOCATED IN: intracellular, chloroplast; EXPRESSED IN: 22 plant structures; EXPRESSED DURING: 13 growth stages; CONTAINS InterPro DOMAIN/s: Zinc finger, C2H2-like (InterPro:IPR015880), Zinc finger, C2H2-type …
AT2G02840	821291	824358	3	3.35652		BEST Arabidopsis thaliana protein match is: nucleic acid binding;zinc ion binding (TAIR:AT2G06904.1); Has 10 Blast hits to 10 proteins in 1 species: Archae - 0; Bacteria - 0; Metazoa - 0; Fungi - 0; Plants - 10; Viruses - 0; Other Eukaryotes - 0 (source: NCBI BLink).
AT2G06050	2357614	2365302	3	2.64731	oxophytodienoate-reductase 3	oxophytodienoate-reductase 3 (OPR3); FUNCTIONS IN: 12-oxophytodienoate reductase activity; INVOLVED IN: response to jasmonic acid stimulus, response to fungus, jasmonic acid biosynthetic process, response to wounding, response to ozone; LOCATED IN: peroxisome; EXPRESSED IN: 25 plant structures; EXPRESSED DURING: 14 growth stages; CONTAINS InterPro DOMAIN/s: Aldolase-type TIM barrel (InterPro:IPR0…
AT2G07695	3343951	3349326	3	1.34526	Cytochrome C oxidase subunit II-like, transmembrane domain	Cytochrome C oxidase subunit II-like, transmembrane domain; FUNCTIONS IN: electron carrier activity, cytochrome-c oxidase activity, copper ion binding, heme binding; INVOLVED IN: electron transport chain, respiratory electron transport chain; LOCATED IN: integral to membrane, membrane; EXPRESSED IN: male gametophyte; EXPRESSED DURING: L mature pollen stage; CONTAINS InterPro DOMAIN/s: Cytochrome …
AT2G07785	3345003	3350404	3	1.34526	NADH dehydrogenase family protein	NADH dehydrogenase family protein; FUNCTIONS IN: molecular_function unknown; INVOLVED IN: oxidation reduction; LOCATED IN: membrane; EXPRESSED IN: leaf; CONTAINS InterPro DOMAIN/s: NADH:ubiquinone oxidoreductase, subunit 1 (InterPro:IPR001694); BEST Arabidopsis thaliana protein match is: NADH dehydrogenase 1A (TAIR:ATMG01275.1); Has 35333 Blast hits to 34131 proteins in 2444 species: Archae - 798…
AT2G07981	3611986	3618058	3	1.73934		unknown protein; BEST Arabidopsis thaliana protein match is: unknown protein (TAIR:AT2G08986.1); Has 174 Blast hits to 86 proteins in 29 species: Archae - 0; Bacteria - 13; Metazoa - 51; Fungi - 9; Plants - 37; Viruses - 3; Other Eukaryotes - 61 (source: NCBI BLink).
AT2G08986	3617716	3627960	3	1.94222		unknown protein; BEST Arabidopsis thaliana protein match is: unknown protein (TAIR:AT1G40104.1); Has 30201 Blast hits to 17322 proteins in 780 species: Archae - 12; Bacteria - 1396; Metazoa - 17338; Fungi - 3422; Plants - 5037; Viruses - 0; Other Eukaryotes - 2996 (source: NCBI BLink).
AT2G17556	7639173	7642165	3	3.11558		unknown protein; Has 30201 Blast hits to 17322 proteins in 780 species: Archae - 12; Bacteria - 1396; Metazoa - 17338; Fungi - 3422; Plants - 5037; Viruses - 0; Other Eukaryotes - 2996 (source: NCBI BLink).
AT2G17560	7640771	7644053	3	3.11558	high mobility group B4	high mobility group B4 (HMGB4); FUNCTIONS IN: chromatin binding, structural constituent of chromatin, DNA binding, sequence-specific DNA binding transcription factor activity; INVOLVED IN: chromatin assembly or disassembly; LOCATED IN: chromatin; EXPRESSED IN: 24 plant structures; EXPRESSED DURING: 13 growth stages; CONTAINS InterPro DOMAIN/s: High mobility group, superfamily (InterPro:IPR009071)…
AT2G18440	7994554	7997392	3	2.52167	GUT15 (GENE WITH UNSTABLE TRANSCRIPT 15); other RNA
AT2G18780	8136560	8139881	3	2.15205	F-box and associated interaction domains-containing protein	F-box and associated interaction domains-containing protein; CONTAINS InterPro DOMAIN/s: F-box domain, cyclin-like (InterPro:IPR001810), F-box domain, Skp2-like (InterPro:IPR022364), F-box associated domain, type 1 (InterPro:IPR006527), F-box associated interaction domain (InterPro:IPR017451); BEST Arabidopsis thaliana protein match is: F-box and associated interaction domains-containing protein …
AT2G18790	8138118	8144912	3	2.15205	phytochrome B	phytochrome B (PHYB); CONTAINS InterPro DOMAIN/s: Phytochrome, central region (InterPro:IPR013515), Signal transduction histidine kinase, core (InterPro:IPR005467), PAS fold (InterPro:IPR013767), PAS (InterPro:IPR000014), Phytochrome chromophore attachment domain (InterPro:IPR016132), ATPase-like, ATP-binding domain (InterPro:IPR003594), PAS fold-2 (InterPro:IPR013654), Phytochrome A/B/C/D/E (Int…
AT2G22426	9515535	9518729	3	1.89806		unknown protein; Has 30201 Blast hits to 17322 proteins in 780 species: Archae - 12; Bacteria - 1396; Metazoa - 17338; Fungi - 3422; Plants - 5037; Viruses - 0; Other Eukaryotes - 2996 (source: NCBI BLink).
AT2G22430	9524595	9528910	3	2.15548	homeobox protein 6	homeobox protein 6 (HB6); FUNCTIONS IN: protein binding, sequence-specific DNA binding, DNA binding, transcription activator activity, sequence-specific DNA binding transcription factor activity; INVOLVED IN: response to water deprivation, positive regulation of transcription, abscisic acid mediated signaling pathway, negative regulation of abscisic acid mediated signaling pathway, regulation of …
AT2G22440	9527830	9530547	3	2.15548		BEST Arabidopsis thaliana protein match is: Ribonuclease H-like superfamily protein (TAIR:AT4G29090.1); Has 208 Blast hits to 191 proteins in 10 species: Archae - 0; Bacteria - 0; Metazoa - 0; Fungi - 0; Plants - 208; Viruses - 0; Other Eukaryotes - 0 (source: NCBI BLink).
AT2G22500	9561724	9567751	3	2.16641	uncoupling protein 5	uncoupling protein 5 (UCP5); FUNCTIONS IN: binding, dicarboxylic acid transmembrane transporter activity; INVOLVED IN: transport, mitochondrial transport; LOCATED IN: mitochondrion, mitochondrial inner membrane, membrane; EXPRESSED IN: 23 plant structures; EXPRESSED DURING: 15 growth stages; CONTAINS InterPro DOMAIN/s: Mitochondrial substrate carrier (InterPro:IPR001993), Mitochondrial brown fat …
AT2G22670	9635113	9640245	3	4.23799	indoleacetic acid-induced protein 8	indoleacetic acid-induced protein 8 (IAA8); CONTAINS InterPro DOMAIN/s: Aux/IAA-ARF-dimerisation (InterPro:IPR011525), AUX/IAA protein (InterPro:IPR003311); BEST Arabidopsis thaliana protein match is: indole-3-acetic acid inducible 9 (TAIR:AT5G65670.2); Has 1685 Blast hits to 1683 proteins in 81 species: Archae - 0; Bacteria - 0; Metazoa - 0; Fungi - 0; Plants - 1684; Viruses - 0; Other Eukaryote…
AT2G23321	9926372	9928018	3	2.52693		unknown protein; Has 30201 Blast hits to 17322 proteins in 780 species: Archae - 12; Bacteria - 1396; Metazoa - 17338; Fungi - 3422; Plants - 5037; Viruses - 0; Other Eukaryotes - 2996 (source: NCBI BLink).
AT2G23690	10069233	10074626	3	3.9496		unknown protein; FUNCTIONS IN: molecular_function unknown; INVOLVED IN: N-terminal protein myristoylation; LOCATED IN: cellular_component unknown; EXPRESSED IN: 7 plant structures; EXPRESSED DURING: petal differentiation and expansion stage; BEST Arabidopsis thaliana protein match is: unknown protein (TAIR:AT4G37240.1); Has 243 Blast hits to 243 proteins in 15 species: Archae - 0; Bacteria - 0; M…
AT2G23800	10129989	10135605	3	2.69952	geranylgeranyl pyrophosphate synthase 2	geranylgeranyl pyrophosphate synthase 2 (GGPS2); CONTAINS InterPro DOMAIN/s: Terpenoid synthase (InterPro:IPR008949), Polyprenyl synthetase-related (InterPro:IPR017446), Polyprenyl synthetase (InterPro:IPR000092); BEST Arabidopsis thaliana protein match is: geranylgeranyl pyrophosphate synthase 4 (TAIR:AT2G18640.1); Has 16682 Blast hits to 16674 proteins in 2948 species: Archae - 341; Bacteria - …
AT2G23810	10134105	10140527	3	2.69952	tetraspanin8	tetraspanin8 (TET8); FUNCTIONS IN: molecular_function unknown; INVOLVED IN: aging; LOCATED IN: plasma membrane, membrane; EXPRESSED IN: 25 plant structures; EXPRESSED DURING: 14 growth stages; CONTAINS InterPro DOMAIN/s: Tetraspanin (InterPro:IPR018499), Tetraspanin, conserved site (InterPro:IPR018503), Tetraspanin, subgroup (InterPro:IPR000301); BEST Arabidopsis thaliana protein match is: tetras…
AT2G24545	10427594	10427856	3	2.00925	other RNA
AT2G24550	10427513	10431537	3	2.00925		unknown protein; BEST Arabidopsis thaliana protein match is: unknown protein (TAIR:AT4G31510.1); Has 219 Blast hits to 219 proteins in 33 species: Archae - 0; Bacteria - 0; Metazoa - 16; Fungi - 2; Plants - 184; Viruses - 0; Other Eukaryotes - 17 (source: NCBI BLink).
AT2G25250	10753134	10755524	3	2.92032		unknown protein; FUNCTIONS IN: molecular_function unknown; INVOLVED IN: biological_process unknown; LOCATED IN: chloroplast; EXPRESSED IN: 23 plant structures; EXPRESSED DURING: 14 growth stages; BEST Arabidopsis thaliana protein match is: unknown protein (TAIR:AT4G32020.1); Has 30 Blast hits to 30 proteins in 7 species: Archae - 0; Bacteria - 0; Metazoa - 0; Fungi - 2; Plants - 28; Viruses - 0; …
AT2G25260	10754713	10759724	3	2.92032		unknown protein; FUNCTIONS IN: molecular_function unknown; INVOLVED IN: biological_process unknown; LOCATED IN: endomembrane system; BEST Arabidopsis thaliana protein match is: unknown protein (TAIR:AT5G25265.1); Has 35333 Blast hits to 34131 proteins in 2444 species: Archae - 798; Bacteria - 22429; Metazoa - 974; Fungi - 991; Plants - 531; Viruses - 0; Other Eukaryotes - 9610 (source: NCBI BLink…
AT2G25482	10845698	10847375	3	2.72478	Protein of unknown function (DUF784)	LOCATED IN: endomembrane system; CONTAINS InterPro DOMAIN/s: Protein of unknown function DUF784, Arabidopsis thaliana (InterPro:IPR008502); BEST Arabidopsis thaliana protein match is: Protein of unknown function (DUF784) (TAIR:AT3G30247.1); Has 55 Blast hits to 55 proteins in 3 species: Archae - 0; Bacteria - 0; Metazoa - 0; Fungi - 0; Plants - 55; Viruses - 0; Other Eukaryotes - 0 (source: NCBI …
AT2G25490	10846348	10853532	3	2.72478	EIN3-binding F box protein 1	EIN3-binding F box protein 1 (EBF1); CONTAINS InterPro DOMAIN/s: F-box domain, cyclin-like (InterPro:IPR001810), F-box domain, Skp2-like (InterPro:IPR022364), Leucine-rich repeat, cysteine-containing subtype (InterPro:IPR006553); BEST Arabidopsis thaliana protein match is: EIN3-binding F box protein 2 (TAIR:AT5G25350.1); Has 13069 Blast hits to 4728 proteins in 296 species: Archae - 0; Bacteria -…
AT2G26560	11293445	11298806	3	4.32091	phospholipase A 2A	phospholipase A 2A (PLA2A); FUNCTIONS IN: lipase activity, nutrient reservoir activity; INVOLVED IN: in 6 processes; LOCATED IN: membrane, cytoplasm; EXPRESSED IN: 11 plant structures; EXPRESSED DURING: 8 growth stages; CONTAINS InterPro DOMAIN/s: Acyl transferase/acyl hydrolase/lysophospholipase (InterPro:IPR016035), Patatin (InterPro:IPR002641); BEST Arabidopsis thaliana protein match is: Acyl …
AT2G26570	11296144	11303590	3	4.32091	Plant protein of unknown function (DUF827)	Plant protein of unknown function (DUF827); FUNCTIONS IN: molecular_function unknown; INVOLVED IN: biological_process unknown; LOCATED IN: plasma membrane; EXPRESSED IN: 24 plant structures; EXPRESSED DURING: 14 growth stages; CONTAINS InterPro DOMAIN/s: Protein of unknown function DUF827, plant (InterPro:IPR008545); BEST Arabidopsis thaliana protein match is: Plant protein of unknown function (D…
AT2G26690	11345647	11350719	3	3.48735	Major facilitator superfamily protein	Major facilitator superfamily protein; FUNCTIONS IN: transporter activity; INVOLVED IN: response to jasmonic acid stimulus, response to wounding; LOCATED IN: membrane; EXPRESSED IN: 22 plant structures; EXPRESSED DURING: 13 growth stages; CONTAINS InterPro DOMAIN/s: PTR2 family proton/oligopeptide symporter, conserved site (InterPro:IPR018456), Oligopeptide transporter (InterPro:IPR000109), Major…
AT2G27900	11876894	11885571	3	2.89849		CONTAINS InterPro DOMAIN/s: Protein of unknown function DUF2451, C-terminal (InterPro:IPR019514), Vacuolar protein sorting-associated protein 54 (InterPro:IPR019515); Has 316 Blast hits to 252 proteins in 92 species: Archae - 0; Bacteria - 2; Metazoa - 200; Fungi - 2; Plants - 68; Viruses - 0; Other Eukaryotes - 44 (source: NCBI BLink).
AT2G29960	12768435	12773579	3	2.95356	cyclophilin 5	cyclophilin 5 (CYP5); FUNCTIONS IN: peptidyl-prolyl cis-trans isomerase activity; INVOLVED IN: protein folding; LOCATED IN: cytosol, Golgi stack, endoplasmic reticulum, membrane fraction, multivesicular body; EXPRESSED IN: 23 plant structures; EXPRESSED DURING: 13 growth stages; CONTAINS InterPro DOMAIN/s: Cyclophilin-like (InterPro:IPR015891), Peptidyl-prolyl cis-trans isomerase, cyclophilin-typ…
AT2G29970	12773386	12781438	3	2.82289	Double Clp-N motif-containing P-loop nucleoside triphosphate hydrolases superfamily protein	Double Clp-N motif-containing P-loop nucleoside triphosphate hydrolases superfamily protein; BEST Arabidopsis thaliana protein match is: Double Clp-N motif-containing P-loop nucleoside triphosphate hydrolases superfamily protein (TAIR:AT1G07200.2); Has 10913 Blast hits to 10488 proteins in 2533 species: Archae - 15; Bacteria - 9122; Metazoa - 6; Fungi - 149; Plants - 525; Viruses - 0; Other Eukar…
AT2G30020	12811410	12817588	3	2.42076	Protein phosphatase 2C family protein	Protein phosphatase 2C family protein; CONTAINS InterPro DOMAIN/s: Protein phosphatase 2C, manganese/magnesium aspartate binding site (InterPro:IPR000222), Protein phosphatase 2C-related (InterPro:IPR001932), Protein phosphatase 2C (InterPro:IPR015655), Protein phosphatase 2C, N-terminal (InterPro:IPR014045); BEST Arabidopsis thaliana protein match is: Protein phosphatase 2C family protein (TAIR:…
AT2G30060	12826684	12830419	3	2.24368	Pleckstrin homology (PH) domain superfamily protein	Pleckstrin homology (PH) domain superfamily protein; FUNCTIONS IN: Ran GTPase binding; INVOLVED IN: intracellular transport, protein import into nucleus, translocation; LOCATED IN: cellular_component unknown; EXPRESSED IN: 23 plant structures; EXPRESSED DURING: 13 growth stages; CONTAINS InterPro DOMAIN/s: Ran binding protein 1 (InterPro:IPR000156), Pleckstrin homology-type (InterPro:IPR011993); …
AT2G31585	13445851	13446829	3	3.88691	other RNA
AT2G31590	13446729	13448190	3	3.88691		unknown protein; BEST Arabidopsis thaliana protein match is: unknown protein (TAIR:AT4G04730.1); Has 30 Blast hits to 30 proteins in 3 species: Archae - 0; Bacteria - 0; Metazoa - 0; Fungi - 0; Plants - 29; Viruses - 0; Other Eukaryotes - 1 (source: NCBI BLink).
AT2G31730	13487445	13490908	3	2.10317	basic helix-loop-helix (bHLH) DNA-binding superfamily protein	basic helix-loop-helix (bHLH) DNA-binding superfamily protein; FUNCTIONS IN: sequence-specific DNA binding transcription factor activity; INVOLVED IN: response to ethylene stimulus, response to gibberellin stimulus; LOCATED IN: nucleus; EXPRESSED IN: 20 plant structures; EXPRESSED DURING: 13 growth stages; CONTAINS InterPro DOMAIN/s: Helix-loop-helix DNA-binding domain (InterPro:IPR001092), Helix…
AT2G31740	13489679	13497233	3	2.10317	S-adenosyl-L-methionine-dependent methyltransferases superfamily protein	S-adenosyl-L-methionine-dependent methyltransferases superfamily protein; FUNCTIONS IN: methyltransferase activity; INVOLVED IN: metabolic process; EXPRESSED IN: 22 plant structures; EXPRESSED DURING: 13 growth stages; CONTAINS InterPro DOMAIN/s: Methyltransferase type 11 (InterPro:IPR013216); BEST Arabidopsis thaliana protein match is: S-adenosyl-L-methionine-dependent methyltransferases superfa…
AT2G31800	13520364	13524221	3	3.22517	Integrin-linked protein kinase family	Integrin-linked protein kinase family; FUNCTIONS IN: protein serine/threonine/tyrosine kinase activity, kinase activity; INVOLVED IN: regulation of signal transduction, protein amino acid phosphorylation; EXPRESSED IN: 24 plant structures; EXPRESSED DURING: 15 growth stages; CONTAINS InterPro DOMAIN/s: Integrin-linked protein kinase (InterPro:IPR016253), Serine-threonine/tyrosine-protein kinase (…
AT2G31810	13523708	13530057	3	3.22517	ACT domain-containing small subunit of acetolactate synthase protein	ACT domain-containing small subunit of acetolactate synthase protein; FUNCTIONS IN: acetolactate synthase activity, amino acid binding; INVOLVED IN: branched chain family amino acid biosynthetic process; LOCATED IN: chloroplast; EXPRESSED IN: 24 plant structures; EXPRESSED DURING: 13 growth stages; CONTAINS InterPro DOMAIN/s: Acetolactate synthase, small subunit (InterPro:IPR004789), Amino acid-b…
AT2G31890	13556977	13560760	3	2.34666	RAP	RAP; CONTAINS InterPro DOMAIN/s: RAP domain (InterPro:IPR013584); Has 766 Blast hits to 576 proteins in 113 species: Archae - 0; Bacteria - 46; Metazoa - 118; Fungi - 18; Plants - 194; Viruses - 0; Other Eukaryotes - 390 (source: NCBI BLink).
AT2G33175	14061254	14066275	3	2.86104		unknown protein; FUNCTIONS IN: molecular_function unknown; INVOLVED IN: biological_process unknown; LOCATED IN: endomembrane system; Has 10 Blast hits to 10 proteins in 1 species: Archae - 0; Bacteria - 0; Metazoa - 0; Fungi - 0; Plants - 10; Viruses - 0; Other Eukaryotes - 0 (source: NCBI BLink).
AT2G33180	14063463	14067972	3	2.86104		unknown protein; FUNCTIONS IN: molecular_function unknown; INVOLVED IN: biological_process unknown; LOCATED IN: chloroplast stroma; EXPRESSED IN: 22 plant structures; EXPRESSED DURING: 13 growth stages; Has 57 Blast hits to 57 proteins in 22 species: Archae - 0; Bacteria - 8; Metazoa - 0; Fungi - 0; Plants - 35; Viruses - 0; Other Eukaryotes - 14 (source: NCBI BLink).
AT2G33860	14325192	14331978	3	2.89094	Transcriptional factor B3 family protein / auxin-responsive factor AUX/IAA-related	ETTIN (ETT); FUNCTIONS IN: DNA binding, sequence-specific DNA binding transcription factor activity; INVOLVED IN: response to auxin stimulus, vegetative phase change, regulation of transcription, DNA-dependent, abaxial cell fate specification, auxin metabolic process; LOCATED IN: nucleus; EXPRESSED IN: 24 plant structures; EXPRESSED DURING: 13 growth stages; CONTAINS InterPro DOMAIN/s: Transcript…
AT2G34590	14568637	14573080	3	2.28447	Transketolase family protein	Transketolase family protein; FUNCTIONS IN: pyruvate dehydrogenase (acetyl-transferring) activity, zinc ion binding, transketolase activity; INVOLVED IN: pollen tube development; LOCATED IN: chloroplast, chloroplast envelope; EXPRESSED IN: 22 plant structures; EXPRESSED DURING: 14 growth stages; CONTAINS InterPro DOMAIN/s: Transketolase, C-terminal (InterPro:IPR005476), Transketolase-like, C-term…
AT2G34600	14570969	14575356	3	2.28447	jasmonate-zim-domain protein 7	jasmonate-zim-domain protein 7 (JAZ7); CONTAINS InterPro DOMAIN/s: Tify (InterPro:IPR010399); BEST Arabidopsis thaliana protein match is: jasmonate-zim-domain protein 8 (TAIR:AT1G30135.1); Has 38 Blast hits to 38 proteins in 7 species: Archae - 0; Bacteria - 0; Metazoa - 0; Fungi - 0; Plants - 38; Viruses - 0; Other Eukaryotes - 0 (source: NCBI BLink).
AT2G34710	14637823	14647273	3	2.08462	Homeobox-leucine zipper family protein / lipid-binding START domain-containing protein	PHABULOSA (PHB); CONTAINS InterPro DOMAIN/s: Homeobox (InterPro:IPR001356), Homeodomain-like (InterPro:IPR009057), Lipid-binding START (InterPro:IPR002913), MEKHLA (InterPro:IPR013978), Homeodomain-related (InterPro:IPR012287); BEST Arabidopsis thaliana protein match is: Homeobox-leucine zipper family protein / lipid-binding START domain-containing protein (TAIR:AT1G30490.1); Has 3393 Blast hits …
AT2G34825	14690879	14693129	3	6.0613	RALF-like 20	RALF-like 20 (RALFL20); CONTAINS InterPro DOMAIN/s: Rapid ALkalinization Factor (InterPro:IPR008801); BEST Arabidopsis thaliana protein match is: Rapid alkalinization factor (RALF) family protein (TAIR:AT2G32885.1); Has 39 Blast hits to 39 proteins in 8 species: Archae - 0; Bacteria - 0; Metazoa - 0; Fungi - 0; Plants - 39; Viruses - 0; Other Eukaryotes - 0 (source: NCBI BLink).
AT2G34830	14692256	14699378	3	6.0613	WRKY DNA-binding protein 35	WRKY DNA-binding protein 35 (WRKY35); CONTAINS InterPro DOMAIN/s: DNA-binding WRKY (InterPro:IPR003657), Transcription factor, WRKY group Iie (InterPro:IPR017412); BEST Arabidopsis thaliana protein match is: WRKY DNA-binding protein 14 (TAIR:AT1G30650.1); Has 5047 Blast hits to 3028 proteins in 237 species: Archae - 0; Bacteria - 12; Metazoa - 64; Fungi - 63; Plants - 3289; Viruses - 0; Other Euk…
AT2G36910	15499014	15508283	3	2.57021	ATP binding cassette subfamily B1	ATP binding cassette subfamily B1 (ABCB1); FUNCTIONS IN: ATPase activity, coupled to transmembrane movement of substances, calmodulin binding, auxin efflux transmembrane transporter activity; INVOLVED IN: in 10 processes; LOCATED IN: plasma membrane; EXPRESSED IN: 26 plant structures; EXPRESSED DURING: 13 growth stages; CONTAINS InterPro DOMAIN/s: ATPase, AAA+ type, core (InterPro:IPR003593), ABC…
AT2G36960	15519920	15529006	3	2.78171	TSL-kinase interacting protein 1	TSL-kinase interacting protein 1 (TKI1); FUNCTIONS IN: DNA binding, sequence-specific DNA binding transcription factor activity; EXPRESSED IN: 24 plant structures; EXPRESSED DURING: 15 growth stages; CONTAINS InterPro DOMAIN/s: SANT, DNA-binding (InterPro:IPR001005), Homeodomain-like (InterPro:IPR009057), Myb, DNA-binding (InterPro:IPR014778), SANT, eukarya (InterPro:IPR017884); BEST Arabidopsis …
AT2G38470	16106913	16110741	3	2.2441	WRKY DNA-binding protein 33	WRKY DNA-binding protein 33 (WRKY33); CONTAINS InterPro DOMAIN/s: DNA-binding WRKY (InterPro:IPR003657); BEST Arabidopsis thaliana protein match is: WRKY DNA-binding protein 4 (TAIR:AT1G13960.1); Has 7573 Blast hits to 4449 proteins in 326 species: Archae - 2; Bacteria - 120; Metazoa - 293; Fungi - 170; Plants - 5689; Viruses - 9; Other Eukaryotes - 1290 (source: NCBI BLink).
AT2G38480	16110766	16113491	3	2.2441	Uncharacterised protein family (UPF0497)	Uncharacterised protein family (UPF0497); FUNCTIONS IN: molecular_function unknown; INVOLVED IN: biological_process unknown; LOCATED IN: plasma membrane, membrane; EXPRESSED IN: 24 plant structures; EXPRESSED DURING: 13 growth stages; CONTAINS InterPro DOMAIN/s: Uncharacterised protein family UPF0497, trans-membrane plant (InterPro:IPR006702); BEST Arabidopsis thaliana protein match is: Uncharact…
AT2G39010	16288477	16295315	3	2.17851	plasma membrane intrinsic protein 2E	plasma membrane intrinsic protein 2E (PIP2E); FUNCTIONS IN: water channel activity; INVOLVED IN: transport, response to nematode; LOCATED IN: plasma membrane, membrane; EXPRESSED IN: 23 plant structures; EXPRESSED DURING: 13 growth stages; CONTAINS InterPro DOMAIN/s: Major intrinsic protein, conserved site (InterPro:IPR022357), Aquaporin (InterPro:IPR012269), Major intrinsic protein (InterPro:IPR…
AT2G39020	16294034	16297828	3	2.17851	Acyl-CoA N-acyltransferases (NAT) superfamily protein	Acyl-CoA N-acyltransferases (NAT) superfamily protein; FUNCTIONS IN: N-acetyltransferase activity; INVOLVED IN: metabolic process; LOCATED IN: chloroplast; EXPRESSED IN: 23 plant structures; EXPRESSED DURING: 13 growth stages; CONTAINS InterPro DOMAIN/s: GCN5-related N-acetyltransferase, C-terminal (InterPro:IPR022610), GCN5-related N-acetyltransferase (InterPro:IPR000182), Acyl-CoA N-acyltransfe…
AT2G39990	16696592	16700510	3	3.10091	eukaryotic translation initiation factor 2	eukaryotic translation initiation factor 2 (EIF2); FUNCTIONS IN: translation initiation factor activity; INVOLVED IN: pollen germination, translational initiation, embryo development; LOCATED IN: eukaryotic translation initiation factor 3 complex, nucleus, membrane, cytoplasm; EXPRESSED IN: 26 plant structures; EXPRESSED DURING: 13 growth stages; CONTAINS InterPro DOMAIN/s: Mov34/MPN/PAD-1 (Inter…
AT2G40000	16700012	16704063	3	3.10091	ortholog of sugar beet HS1 PRO-1 2	ortholog of sugar beet HS1 PRO-1 2 (HSPRO2); CONTAINS InterPro DOMAIN/s: Hs1pro-1, C-terminal (InterPro:IPR009743), Hs1pro-1, N-terminal (InterPro:IPR009869); BEST Arabidopsis thaliana protein match is: Hs1pro-1 protein (TAIR:AT3G55840.1); Has 71 Blast hits to 71 proteins in 18 species: Archae - 0; Bacteria - 0; Metazoa - 0; Fungi - 0; Plants - 60; Viruses - 0; Other Eukaryotes - 11 (source: NCBI…
AT2G40004	16702028	16706454	3	3.10091		unknown protein; LOCATED IN: endomembrane system; Has 30201 Blast hits to 17322 proteins in 780 species: Archae - 12; Bacteria - 1396; Metazoa - 17338; Fungi - 3422; Plants - 5037; Viruses - 0; Other Eukaryotes - 2996 (source: NCBI BLink).
AT2G41000	17109712	17113866	3	2.10867	Chaperone DnaJ-domain superfamily protein	Chaperone DnaJ-domain superfamily protein; FUNCTIONS IN: heat shock protein binding; INVOLVED IN: protein folding; EXPRESSED IN: 15 plant structures; EXPRESSED DURING: 7 growth stages; CONTAINS InterPro DOMAIN/s: Molecular chaperone, heat shock protein, Hsp40, DnaJ (InterPro:IPR015609), Heat shock protein DnaJ, N-terminal (InterPro:IPR001623), Heat shock protein DnaJ, conserved site (InterPro:IPR…
AT2G41010	17113636	17117263	3	2.10867	calmodulin (CAM)-binding protein of 25 kDa	calmodulin (CAM)-binding protein of 25 kDa (CAMBP25); CONTAINS InterPro DOMAIN/s: VQ (InterPro:IPR008889); BEST Arabidopsis thaliana protein match is: VQ motif-containing protein (TAIR:AT3G56880.1); Has 142 Blast hits to 142 proteins in 12 species: Archae - 0; Bacteria - 0; Metazoa - 0; Fungi - 0; Plants - 142; Viruses - 0; Other Eukaryotes - 0 (source: NCBI BLink).
AT2G41100	17136852	17140229	3	2.35655	Calcium-binding EF hand family protein	TOUCH 3 (TCH3); FUNCTIONS IN: calcium ion binding; INVOLVED IN: response to mechanical stimulus, response to temperature stimulus, thigmotropism, response to absence of light; LOCATED IN: plasma membrane; EXPRESSED IN: 26 plant structures; EXPRESSED DURING: 14 growth stages; CONTAINS InterPro DOMAIN/s: EF-Hand 1, calcium-binding site (InterPro:IPR018247), EF-HAND 2 (InterPro:IPR018249), Calcium-b…
AT2G41370	17236279	17243440	3	3.07015	Ankyrin repeat family protein / BTB/POZ domain-containing protein	BLADE ON PETIOLE2 (BOP2); CONTAINS InterPro DOMAIN/s: BTB/POZ (InterPro:IPR013069), BTB/POZ fold (InterPro:IPR011333), Ankyrin repeat-containing domain (InterPro:IPR020683), BTB/POZ-like (InterPro:IPR000210), Ankyrin repeat (InterPro:IPR002110); BEST Arabidopsis thaliana protein match is: Ankyrin repeat family protein / BTB/POZ domain-containing protein (TAIR:AT3G57130.1); Has 6067 Blast hits to …
AT2G41380	17248941	17254557	3	3.88812	S-adenosyl-L-methionine-dependent methyltransferases superfamily protein	S-adenosyl-L-methionine-dependent methyltransferases superfamily protein; FUNCTIONS IN: methyltransferase activity; INVOLVED IN: response to cadmium ion; LOCATED IN: mitochondrion; EXPRESSED IN: 12 plant structures; EXPRESSED DURING: LP.04 four leaves visible, 4 anthesis, petal differentiation and expansion stage; CONTAINS InterPro DOMAIN/s: Methyltransferase type 11 (InterPro:IPR013216); BEST Ar…
AT2G41430	17268024	17271172	3	2.82405	dehydration-induced protein (ERD15)	EARLY RESPONSIVE TO DEHYDRATION 15 (ERD15); BEST Arabidopsis thaliana protein match is: unknown protein (TAIR:AT4G14270.2); Has 169 Blast hits to 169 proteins in 23 species: Archae - 0; Bacteria - 0; Metazoa - 0; Fungi - 0; Plants - 169; Viruses - 0; Other Eukaryotes - 0 (source: NCBI BLink).
AT2G41440	17270542	17275591	3	2.82405		unknown protein; BEST Arabidopsis thaliana protein match is: unknown protein (TAIR:AT2G41470.1); Has 30201 Blast hits to 17322 proteins in 780 species: Archae - 12; Bacteria - 1396; Metazoa - 17338; Fungi - 3422; Plants - 5037; Viruses - 0; Other Eukaryotes - 2996 (source: NCBI BLink).
AT2G41550	17328902	17332084	3	2.144	Rho termination factor	Rho termination factor; FUNCTIONS IN: transcription termination factor activity; INVOLVED IN: transcription termination; LOCATED IN: cellular_component unknown; EXPRESSED IN: 12 plant structures; EXPRESSED DURING: 6 growth stages; CONTAINS InterPro DOMAIN/s: Rho termination factor, N-terminal (InterPro:IPR011112); Has 1046 Blast hits to 715 proteins in 227 species: Archae - 8; Bacteria - 305; Met…
AT2G41560	17331173	17340269	3	2.144	autoinhibited Ca(2+)-ATPase, isoform 4	autoinhibited Ca(2+)-ATPase, isoform 4 (ACA4); FUNCTIONS IN: calcium-transporting ATPase activity, calmodulin binding; INVOLVED IN: in 6 processes; LOCATED IN: in 6 components; EXPRESSED IN: 25 plant structures; EXPRESSED DURING: 14 growth stages; CONTAINS InterPro DOMAIN/s: ATPase, P-type, ATPase-associated domain (InterPro:IPR008250), ATPase, P-type, calcium-transporting, PMCA-type (InterPro:IP…
AT2G41940	17504509	17509069	3	2.32621	zinc finger protein 8	zinc finger protein 8 (ZFP8); FUNCTIONS IN: sequence-specific DNA binding transcription factor activity, zinc ion binding, nucleic acid binding; INVOLVED IN: trichome differentiation, regulation of transcription; LOCATED IN: intracellular; EXPRESSED IN: 15 plant structures; EXPRESSED DURING: 13 growth stages; CONTAINS InterPro DOMAIN/s: Zinc finger, C2H2-like (InterPro:IPR015880), Zinc finger, C2…
AT2G42750	17793082	17795984	3	2.15496	DNAJ heat shock N-terminal domain-containing protein	DNAJ heat shock N-terminal domain-containing protein; FUNCTIONS IN: unfolded protein binding, heat shock protein binding; INVOLVED IN: protein folding; LOCATED IN: chloroplast; EXPRESSED IN: 22 plant structures; EXPRESSED DURING: 13 growth stages; CONTAINS InterPro DOMAIN/s: Molecular chaperone, heat shock protein, Hsp40, DnaJ (InterPro:IPR015609), 4Fe-4S ferredoxin, iron-sulpur binding domain (I…
AT2G42760	17795680	17798285	3	2.15496		unknown protein; CONTAINS InterPro DOMAIN/s: Protein of unknown function DUF1685 (InterPro:IPR012881); Has 170 Blast hits to 164 proteins in 34 species: Archae - 0; Bacteria - 1; Metazoa - 26; Fungi - 10; Plants - 107; Viruses - 0; Other Eukaryotes - 26 (source: NCBI BLink).
AT2G42800	17806442	17811935	3	3.01247	receptor like protein 29	receptor like protein 29 (RLP29); LOCATED IN: anchored to membrane, plant-type cell wall; EXPRESSED IN: 16 plant structures; EXPRESSED DURING: 8 growth stages; CONTAINS InterPro DOMAIN/s: Leucine-rich repeat (InterPro:IPR001611); BEST Arabidopsis thaliana protein match is: Leucine-rich repeat (LRR) family protein (TAIR:AT1G80080.1); Has 95156 Blast hits to 31366 proteins in 1102 species: Archae -…
AT2G43010	17883427	17890550	3	2.25413	phytochrome interacting factor 4	phytochrome interacting factor 4 (PIF4); CONTAINS InterPro DOMAIN/s: Helix-loop-helix DNA-binding domain (InterPro:IPR001092), Helix-loop-helix DNA-binding (InterPro:IPR011598); BEST Arabidopsis thaliana protein match is: phytochrome interacting factor 3-like 6 (TAIR:AT3G59060.1); Has 4545 Blast hits to 4539 proteins in 356 species: Archae - 0; Bacteria - 0; Metazoa - 939; Fungi - 192; Plants - 3…
AT2G44840	18492816	18497772	3	2.0421	ethylene-responsive element binding factor 13	ethylene-responsive element binding factor 13 (ERF13); CONTAINS InterPro DOMAIN/s: DNA-binding, integrase-type (InterPro:IPR016177), Pathogenesis-related transcriptional factor/ERF, DNA-binding (InterPro:IPR001471); BEST Arabidopsis thaliana protein match is: ethylene responsive element binding factor 1 (TAIR:AT4G17500.1); Has 5576 Blast hits to 5517 proteins in 249 species: Archae - 0; Bacteria …
AT2G44850	18496272	18500803	3	2.0421		unknown protein; CONTAINS InterPro DOMAIN/s: Uncharacterised protein family UPF0565 (InterPro:IPR018881); BEST Arabidopsis thaliana protein match is: unknown protein (TAIR:AT2G45380.1); Has 138 Blast hits to 138 proteins in 53 species: Archae - 0; Bacteria - 0; Metazoa - 73; Fungi - 0; Plants - 62; Viruses - 0; Other Eukaryotes - 3 (source: NCBI BLink).
AT2G44940	18534257	18539918	3	2.26323	Integrase-type DNA-binding superfamily protein	Integrase-type DNA-binding superfamily protein; FUNCTIONS IN: DNA binding, sequence-specific DNA binding transcription factor activity; INVOLVED IN: regulation of transcription, DNA-dependent; LOCATED IN: nucleus, chloroplast; EXPRESSED IN: 22 plant structures; EXPRESSED DURING: 13 growth stages; CONTAINS InterPro DOMAIN/s: DNA-binding, integrase-type (InterPro:IPR016177), Pathogenesis-related tr…
AT2G45680	18818742	18820691	3	2.0051	TCP family transcription factor	TCP family transcription factor ; CONTAINS InterPro DOMAIN/s: Transcription factor, TCP (InterPro:IPR005333), Transcription factor TCP subgroup (InterPro:IPR017887); BEST Arabidopsis thaliana protein match is: TCP family transcription factor (TAIR:AT5G51910.2); Has 1218 Blast hits to 581 proteins in 105 species: Archae - 0; Bacteria - 18; Metazoa - 103; Fungi - 60; Plants - 391; Viruses - 0; Othe…
AT2G45820	18862918	18866061	3	2.13107	Remorin family protein	Remorin family protein; FUNCTIONS IN: DNA binding; INVOLVED IN: biological_process unknown; LOCATED IN: plasma membrane; EXPRESSED IN: 25 plant structures; EXPRESSED DURING: 15 growth stages; CONTAINS InterPro DOMAIN/s: Remorin, C-terminal (InterPro:IPR005516), Remorin, N-terminal (InterPro:IPR005518); BEST Arabidopsis thaliana protein match is: Remorin family protein (TAIR:AT3G61260.1); Has 2543…
AT2G45970	18911982	18917352	3	2.18861	cytochrome P450, family 86, subfamily A, polypeptide 8	cytochrome P450, family 86, subfamily A, polypeptide 8 (CYP86A8); FUNCTIONS IN: alkane 1-monooxygenase activity, oxygen binding; INVOLVED IN: fatty acid metabolic process; LOCATED IN: endomembrane system; EXPRESSED IN: 13 plant structures; EXPRESSED DURING: 7 growth stages; CONTAINS InterPro DOMAIN/s: Cytochrome P450 (InterPro:IPR001128), Cytochrome P450, E-class, group I (InterPro:IPR002401), Cy…
AT2G46260	18994856	19000133	3	2.25878	BTB/POZ/Kelch-associated protein	BTB/POZ/Kelch-associated protein; CONTAINS InterPro DOMAIN/s: BTB/POZ (InterPro:IPR013069), BTB/Kelch-associated (InterPro:IPR011705), BTB/POZ fold (InterPro:IPR011333), Kelch related (InterPro:IPR013089), BTB/POZ-like (InterPro:IPR000210); BEST Arabidopsis thaliana protein match is: POZ/BTB containin G-protein 1 (TAIR:AT3G61600.1); Has 3374 Blast hits to 3358 proteins in 97 species: Archae - 0; …
AT2G46270	18998633	19003426	3	2.25878	G-box binding factor 3	G-box binding factor 3 (GBF3); CONTAINS InterPro DOMAIN/s: Basic-leucine zipper (bZIP) transcription factor (InterPro:IPR004827), G-box binding, MFMR (InterPro:IPR012900), bZIP transcription factor, bZIP-1 (InterPro:IPR011616); BEST Arabidopsis thaliana protein match is: G-box binding factor 2 (TAIR:AT4G01120.1); Has 2267 Blast hits to 2266 proteins in 215 species: Archae - 0; Bacteria - 77; Meta…
AT2G46390	19042348	19043414	3	2.64703		unknown protein; FUNCTIONS IN: molecular_function unknown; INVOLVED IN: biological_process unknown; LOCATED IN: endomembrane system; EXPRESSED IN: 24 plant structures; EXPRESSED DURING: 15 growth stages; Has 4 Blast hits to 4 proteins in 2 species: Archae - 0; Bacteria - 0; Metazoa - 0; Fungi - 0; Plants - 4; Viruses - 0; Other Eukaryotes - 0 (source: NCBI BLink).
AT2G46400	19043060	19047826	3	2.64703	WRKY DNA-binding protein 46	WRKY DNA-binding protein 46 (WRKY46); CONTAINS InterPro DOMAIN/s: DNA-binding WRKY (InterPro:IPR003657); BEST Arabidopsis thaliana protein match is: WRKY family transcription factor (TAIR:AT4G23810.1); Has 3385 Blast hits to 2951 proteins in 185 species: Archae - 0; Bacteria - 0; Metazoa - 0; Fungi - 0; Plants - 3370; Viruses - 0; Other Eukaryotes - 15 (source: NCBI BLink).
AT2G46970	19294260	19299492	3	2.2441	phytochrome interacting factor 3-like 1	phytochrome interacting factor 3-like 1 (PIL1); FUNCTIONS IN: sequence-specific DNA binding transcription factor activity; INVOLVED IN: shade avoidance, red or far-red light signaling pathway, regulation of transcription; LOCATED IN: nucleus; CONTAINS InterPro DOMAIN/s: Helix-loop-helix DNA-binding domain (InterPro:IPR001092), Helix-loop-helix DNA-binding (InterPro:IPR011598); BEST Arabidopsis th…
AT2G46980	19297992	19307191	3	2.2441		unknown protein; Has 1165 Blast hits to 947 proteins in 158 species: Archae - 0; Bacteria - 33; Metazoa - 631; Fungi - 90; Plants - 54; Viruses - 14; Other Eukaryotes - 343 (source: NCBI BLink).
AT2G47730	19557139	19559855	3	2.69209	glutathione S-transferase phi 8	glutathione S-transferase phi 8 (GSTF8); FUNCTIONS IN: glutathione transferase activity, glutathione binding; INVOLVED IN: in 8 processes; LOCATED IN: in 7 components; EXPRESSED IN: 25 plant structures; EXPRESSED DURING: 16 growth stages; CONTAINS InterPro DOMAIN/s: Thioredoxin fold (InterPro:IPR012335), Glutathione S-transferase, C-terminal (InterPro:IPR004046), Glutathione S-transferase, C-term…
AT2G47740	19559463	19560127	3	2.69209	pre-tRNA	tRNA-Gly (anticodon: CCC)
AT2G47750	19559925	19565482	3	2.69209	putative indole-3-acetic acid-amido synthetase GH3.9	putative indole-3-acetic acid-amido synthetase GH3.9 (GH3.9); FUNCTIONS IN: molecular_function unknown; INVOLVED IN: response to auxin stimulus; LOCATED IN: chloroplast envelope; EXPRESSED IN: 18 plant structures; EXPRESSED DURING: 9 growth stages; CONTAINS InterPro DOMAIN/s: GH3 auxin-responsive promoter (InterPro:IPR004993); BEST Arabidopsis thaliana protein match is: Auxin-responsive GH3 famil…
AT3G02550	536342	539639	3	2.2122	LOB domain-containing protein 41	LOB domain-containing protein 41 (LBD41); CONTAINS InterPro DOMAIN/s: Lateral organ boundaries, LOB (InterPro:IPR004883), Asymmetric leaves, AS2/LOB (InterPro:IPR017414); BEST Arabidopsis thaliana protein match is: LOB domain-containing protein 40 (TAIR:AT1G67100.1); Has 601 Blast hits to 600 proteins in 23 species: Archae - 0; Bacteria - 0; Metazoa - 0; Fungi - 0; Plants - 601; Viruses - 0; Othe…
AT3G02555	538139	541715	3	2.2122		unknown protein; BEST Arabidopsis thaliana protein match is: unknown protein (TAIR:AT5G16110.1); Has 130 Blast hits to 130 proteins in 18 species: Archae - 0; Bacteria - 0; Metazoa - 0; Fungi - 0; Plants - 130; Viruses - 0; Other Eukaryotes - 0 (source: NCBI BLink).
AT3G02832	616144	618409	3	2.31555
AT3G02840	617322	619678	3	2.31555	ARM repeat superfamily protein	ARM repeat superfamily protein; FUNCTIONS IN: binding; INVOLVED IN: response to other organism, response to ozone; EXPRESSED IN: 16 plant structures; EXPRESSED DURING: 8 growth stages; CONTAINS InterPro DOMAIN/s: Armadillo-like helical (InterPro:IPR011989), Armadillo-type fold (InterPro:IPR016024); BEST Arabidopsis thaliana protein match is: ARM repeat superfamily protein (TAIR:AT5G37490.1); Has …
AT3G02880	634074	638021	3	2.41441	Leucine-rich repeat protein kinase family protein	Leucine-rich repeat protein kinase family protein; FUNCTIONS IN: protein serine/threonine kinase activity, kinase activity, ATP binding; INVOLVED IN: transmembrane receptor protein tyrosine kinase signaling pathway, protein amino acid phosphorylation; LOCATED IN: anchored to plasma membrane, cell wall, plasma membrane, membrane, plant-type cell wall; EXPRESSED IN: 25 plant structures; EXPRESSED D…
AT3G02885	637284	640276	3	2.41441	GAST1 protein homolog 5	GAST1 protein homolog 5 (GASA5); INVOLVED IN: response to gibberellin stimulus; LOCATED IN: endomembrane system; EXPRESSED IN: 7 plant structures; EXPRESSED DURING: LP.04 four leaves visible, 4 anthesis, C globular stage, petal differentiation and expansion stage; CONTAINS InterPro DOMAIN/s: Gibberellin regulated protein (InterPro:IPR003854); BEST Arabidopsis thaliana protein match is: Gibberelli…
AT3G04630	1256869	1260906	3	2.17709	WVD2-like 1	WVD2-like 1 (WDL1); FUNCTIONS IN: molecular_function unknown; INVOLVED IN: circumnutation, root morphogenesis; LOCATED IN: cytoplasm; EXPRESSED IN: 25 plant structures; EXPRESSED DURING: 15 growth stages; CONTAINS InterPro DOMAIN/s: Xklp2 targeting protein (InterPro:IPR009675); BEST Arabidopsis thaliana protein match is: TPX2 (targeting protein for Xklp2) protein family (TAIR:AT5G28646.2); Has 55…
AT3G06430	1956397	1961299	3	2.07232	Tetratricopeptide repeat (TPR)-like superfamily protein	embryo defective 2750 (EMB2750); INVOLVED IN: pollen tube development, embryo development ending in seed dormancy; LOCATED IN: chloroplast; CONTAINS InterPro DOMAIN/s: Pentatricopeptide repeat (InterPro:IPR002885); BEST Arabidopsis thaliana protein match is: Tetratricopeptide repeat (TPR)-like superfamily protein (TAIR:AT3G53170.1); Has 31867 Blast hits to 12007 proteins in 283 species: Archae - …
AT3G06500	2009079	2016330	3	1.93735	Plant neutral invertase family protein	Plant neutral invertase family protein; FUNCTIONS IN: catalytic activity, beta-fructofuranosidase activity; INVOLVED IN: biological_process unknown; EXPRESSED IN: 23 plant structures; EXPRESSED DURING: 13 growth stages; CONTAINS InterPro DOMAIN/s: Plant neutral invertase (InterPro:IPR006937), Six-hairpin glycosidase-like (InterPro:IPR008928); BEST Arabidopsis thaliana protein match is: Plant neut…
AT3G06510	2015705	2020284	3	1.93735	Glycosyl hydrolase superfamily protein	SENSITIVE TO FREEZING 2 (SFR2); FUNCTIONS IN: beta-glucosidase activity, hydrolase activity, hydrolyzing O-glycosyl compounds; INVOLVED IN: response to freezing; LOCATED IN: chloroplast outer membrane, chloroplast, chloroplast envelope; EXPRESSED IN: 25 plant structures; EXPRESSED DURING: 15 growth stages; CONTAINS InterPro DOMAIN/s: Glycoside hydrolase, family 1 (InterPro:IPR001360), Glycoside h…
AT3G06750	2128123	2132758	3	2.20854	hydroxyproline-rich glycoprotein family protein	hydroxyproline-rich glycoprotein family protein; Has 6317 Blast hits to 3436 proteins in 319 species: Archae - 0; Bacteria - 429; Metazoa - 2195; Fungi - 739; Plants - 2175; Viruses - 83; Other Eukaryotes - 696 (source: NCBI BLink).
AT3G06870	2169222	2169768	3	2.59865	proline-rich family protein	proline-rich family protein; Has 89 Blast hits to 86 proteins in 33 species: Archae - 0; Bacteria - 2; Metazoa - 52; Fungi - 7; Plants - 12; Viruses - 4; Other Eukaryotes - 12 (source: NCBI BLink).
AT3G06880	2168960	2176856	3	2.59865	Transducin/WD40 repeat-like superfamily protein	Transducin/WD40 repeat-like superfamily protein; FUNCTIONS IN: binding, nucleotide binding; LOCATED IN: cellular_component unknown; CONTAINS InterPro DOMAIN/s: WD40 repeat 2 (InterPro:IPR019782), WD40 repeat, conserved site (InterPro:IPR019775), WD40 repeat (InterPro:IPR001680), WD40 repeat-like-containing domain (InterPro:IPR011046), WD40-repeat-containing domain (InterPro:IPR017986), WD40/YVTN …
AT3G07330	2334112	2340899	3	2.80241	Cellulose-synthase-like C6	Cellulose-synthase-like C6 (CSLC6); FUNCTIONS IN: cellulose synthase activity, transferase activity, transferring glycosyl groups; INVOLVED IN: pollen tube development; LOCATED IN: Golgi apparatus; EXPRESSED IN: 24 plant structures; EXPRESSED DURING: 15 growth stages; CONTAINS InterPro DOMAIN/s: Glycosyl transferase, family 2 (InterPro:IPR001173); BEST Arabidopsis thaliana protein match is: Glyco…
AT3G07340	2339399	2346470	3	2.80241	basic helix-loop-helix (bHLH) DNA-binding superfamily protein	basic helix-loop-helix (bHLH) DNA-binding superfamily protein; FUNCTIONS IN: DNA binding, sequence-specific DNA binding transcription factor activity; INVOLVED IN: regulation of transcription; LOCATED IN: nucleus, chloroplast; EXPRESSED IN: 22 plant structures; EXPRESSED DURING: 11 growth stages; CONTAINS InterPro DOMAIN/s: Helix-loop-helix DNA-binding domain (InterPro:IPR001092), Helix-loop-heli…
AT3G07360	2351719	2358083	3	3.86441	plant U-box 9	plant U-box 9 (PUB9); FUNCTIONS IN: ubiquitin-protein ligase activity; INVOLVED IN: protein ubiquitination; LOCATED IN: nucleus; EXPRESSED IN: 23 plant structures; EXPRESSED DURING: 13 growth stages; CONTAINS InterPro DOMAIN/s: U box domain (InterPro:IPR003613), Armadillo-like helical (InterPro:IPR011989), Armadillo-type fold (InterPro:IPR016024); BEST Arabidopsis thaliana protein match is: ARM r…
AT3G07370	2356854	2360988	3	3.86441	carboxyl terminus of HSC70-interacting protein	carboxyl terminus of HSC70-interacting protein (CHIP); FUNCTIONS IN: ubiquitin-protein ligase activity; INVOLVED IN: response to salt stress, response to temperature stimulus, response to abscisic acid stimulus, protein ubiquitination; LOCATED IN: ubiquitin ligase complex; EXPRESSED IN: 24 plant structures; EXPRESSED DURING: 15 growth stages; CONTAINS InterPro DOMAIN/s: Tetratricopeptide TPR-1 (I…
AT3G07390	2362301	2367302	3	2.27283	auxin-responsive family protein	Auxin-Induced in Root cultures 12 (AIR12); FUNCTIONS IN: extracellular matrix structural constituent; INVOLVED IN: response to auxin stimulus, lateral root morphogenesis, extracellular matrix organization; LOCATED IN: extracellular region, anchored to plasma membrane, plasma membrane, anchored to membrane; EXPRESSED IN: 26 plant structures; EXPRESSED DURING: 13 growth stages; CONTAINS InterPro DO…
AT3G07400	2366496	2372317	3	2.27283	lipase class 3 family protein	lipase class 3 family protein; FUNCTIONS IN: triglyceride lipase activity; INVOLVED IN: lipid metabolic process; LOCATED IN: cellular_component unknown; EXPRESSED IN: 24 plant structures; EXPRESSED DURING: 15 growth stages; CONTAINS InterPro DOMAIN/s: Lipase, class 3 (InterPro:IPR002921); Has 393 Blast hits to 389 proteins in 69 species: Archae - 0; Bacteria - 12; Metazoa - 12; Fungi - 52; Plants…
AT3G09922	3047989	3051868	3	2.85726	induced by phosphate starvation1	INDUCED BY PHOSPHATE STARVATION1 (IPS1); Has 0 Blast hits to 0 proteins in 0 species (source: NCBI BLink).
AT3G10300	3185348	3189705	3	2.21564	Calcium-binding EF-hand family protein	Calcium-binding EF-hand family protein; FUNCTIONS IN: calcium ion binding; INVOLVED IN: biological_process unknown; LOCATED IN: cellular_component unknown; EXPRESSED IN: 22 plant structures; EXPRESSED DURING: 14 growth stages; CONTAINS InterPro DOMAIN/s: EF-Hand 1, calcium-binding site (InterPro:IPR018247), EF-HAND 2 (InterPro:IPR018249), EF-hand-like domain (InterPro:IPR011992); BEST Arabidopsis…
AT3G10920	3417809	3420130	3	2.27803	manganese superoxide dismutase 1	manganese superoxide dismutase 1 (MSD1); FUNCTIONS IN: superoxide dismutase activity, copper ion binding, metal ion binding; INVOLVED IN: response to zinc ion, response to salt stress, defense response to bacterium, removal of superoxide radicals, embryo development ending in seed dormancy; LOCATED IN: mitochondrion; EXPRESSED IN: 25 plant structures; EXPRESSED DURING: 14 growth stages; CONTAINS …
AT3G10930	3419853	3422078	3	2.27803		unknown protein; FUNCTIONS IN: molecular_function unknown; INVOLVED IN: biological_process unknown; LOCATED IN: mitochondrion; EXPRESSED IN: 18 plant structures; EXPRESSED DURING: 9 growth stages; Has 1 Blast hits to 1 proteins in 1 species: Archae - 0; Bacteria - 0; Metazoa - 0; Fungi - 0; Plants - 1; Viruses - 0; Other Eukaryotes - 0 (source: NCBI BLink).
AT3G10985	3440809	3444203	3	2.10912	senescence associated gene 20	senescence associated gene 20 (SAG20); CONTAINS InterPro DOMAIN/s: Wound-induced protein, Wun1, subgroup (InterPro:IPR016533), Wound-induced protein, Wun1 (InterPro:IPR009798); BEST Arabidopsis thaliana protein match is: Nuclear transport factor 2 (NTF2) family protein (TAIR:AT5G01740.1); Has 35333 Blast hits to 34131 proteins in 2444 species: Archae - 798; Bacteria - 22429; Metazoa - 974; Fungi …
AT3G10986	3443445	3446462	3	2.10912	Protein of unknown function (DUF567)	Protein of unknown function (DUF567); FUNCTIONS IN: molecular_function unknown; INVOLVED IN: biological_process unknown; LOCATED IN: cellular_component unknown; CONTAINS InterPro DOMAIN/s: Protein of unknown function DUF567 (InterPro:IPR007612); BEST Arabidopsis thaliana protein match is: Protein of unknown function (DUF567) (TAIR:AT3G56180.1); Has 30201 Blast hits to 17322 proteins in 780 specie…
AT3G11700	3696478	3702169	3	2.22082	FASCICLIN-like arabinogalactan protein 18 precursor	FASCICLIN-like arabinogalactan protein 18 precursor (FLA18); FUNCTIONS IN: molecular_function unknown; INVOLVED IN: response to cyclopentenone, cell adhesion; LOCATED IN: vacuole; EXPRESSED IN: 23 plant structures; EXPRESSED DURING: 15 growth stages; CONTAINS InterPro DOMAIN/s: FAS1 domain (InterPro:IPR000782); BEST Arabidopsis thaliana protein match is: FASCICLIN-like arabinogalactan protein 17 …
AT3G11710	3701493	3705865	3	2.22082	lysyl-tRNA synthetase 1	lysyl-tRNA synthetase 1 (ATKRS-1); FUNCTIONS IN: ATP binding, lysine-tRNA ligase activity; INVOLVED IN: lysyl-tRNA aminoacylation, translation, tRNA aminoacylation for protein translation; LOCATED IN: cytoplasm; EXPRESSED IN: 24 plant structures; EXPRESSED DURING: 14 growth stages; CONTAINS InterPro DOMAIN/s: Aminoacyl-tRNA synthetase, class II (D/K/N) (InterPro:IPR004364), Nucleic acid-binding, …
AT3G13682	4478721	4483848	3	2.96904	LSD1-like2	LSD1-like2 (LDL2); CONTAINS InterPro DOMAIN/s: Amine oxidase (InterPro:IPR002937), SWIRM (InterPro:IPR007526); BEST Arabidopsis thaliana protein match is: LSD1-like 1 (TAIR:AT1G62830.1); Has 5703 Blast hits to 5142 proteins in 914 species: Archae - 48; Bacteria - 2121; Metazoa - 1514; Fungi - 564; Plants - 617; Viruses - 0; Other Eukaryotes - 839 (source: NCBI BLink).
AT3G13686	4481509	4485560	3	2.96904		unknown protein; Has 30201 Blast hits to 17322 proteins in 780 species: Archae - 12; Bacteria - 1396; Metazoa - 17338; Fungi - 3422; Plants - 5037; Viruses - 0; Other Eukaryotes - 2996 (source: NCBI BLink).
AT3G13690	4484060	4490628	3	2.96904	Protein kinase protein with adenine nucleotide alpha hydrolases-like domain	Protein kinase protein with adenine nucleotide alpha hydrolases-like domain; FUNCTIONS IN: protein tyrosine kinase activity, protein kinase activity, kinase activity, ATP binding; INVOLVED IN: protein amino acid phosphorylation; LOCATED IN: cellular_component unknown; EXPRESSED IN: 23 plant structures; EXPRESSED DURING: 13 growth stages; CONTAINS InterPro DOMAIN/s: Protein kinase, catalytic domai…
AT3G15020	5054942	5059748	3	4.09467	Lactate/malate dehydrogenase family protein	Lactate/malate dehydrogenase family protein; FUNCTIONS IN: malate dehydrogenase activity, copper ion binding; INVOLVED IN: defense response to bacterium; LOCATED IN: mitochondrion, apoplast, membrane; EXPRESSED IN: 26 plant structures; EXPRESSED DURING: 16 growth stages; CONTAINS InterPro DOMAIN/s: Lactate/malate dehydrogenase, N-terminal (InterPro:IPR001236), Lactate/malate dehydrogenase, C-term…
AT3G15160	5104140	5109883	3	5.26311		unknown protein; Has 266 Blast hits to 264 proteins in 44 species: Archae - 0; Bacteria - 0; Metazoa - 58; Fungi - 0; Plants - 199; Viruses - 0; Other Eukaryotes - 9 (source: NCBI BLink).
AT3G15170	5108473	5111893	3	5.26311	NAC (No Apical Meristem) domain transcriptional regulator superfamily protein	CUP-SHAPED COTYLEDON1 (CUC1); CONTAINS InterPro DOMAIN/s: No apical meristem (NAM) protein (InterPro:IPR003441); BEST Arabidopsis thaliana protein match is: NAC (No Apical Meristem) domain transcriptional regulator superfamily protein (TAIR:AT5G53950.1); Has 3039 Blast hits to 3031 proteins in 75 species: Archae - 0; Bacteria - 0; Metazoa - 0; Fungi - 0; Plants - 3039; Viruses - 0; Other Eukaryot…
AT3G15520	5249754	5252875	3	2.16548	Cyclophilin-like peptidyl-prolyl cis-trans isomerase family protein	Cyclophilin-like peptidyl-prolyl cis-trans isomerase family protein; FUNCTIONS IN: peptidyl-prolyl cis-trans isomerase activity; INVOLVED IN: protein folding; LOCATED IN: thylakoid, thylakoid lumen, chloroplast thylakoid membrane, chloroplast thylakoid lumen, chloroplast; EXPRESSED IN: 22 plant structures; EXPRESSED DURING: 14 growth stages; CONTAINS InterPro DOMAIN/s: Cyclophilin-like (InterPro:…
AT3G15530	5252506	5257562	3	2.16548	S-adenosyl-L-methionine-dependent methyltransferases superfamily protein	S-adenosyl-L-methionine-dependent methyltransferases superfamily protein; FUNCTIONS IN: methyltransferase activity; INVOLVED IN: metabolic process; LOCATED IN: cellular_component unknown; EXPRESSED IN: 22 plant structures; EXPRESSED DURING: 14 growth stages; CONTAINS InterPro DOMAIN/s: Methyltransferase type 11 (InterPro:IPR013216); BEST Arabidopsis thaliana protein match is: S-adenosyl-L-methion…
AT3G15820	5349288	5354974	3	3.18653	phosphatidic acid phosphatase-related / PAP2-related	REDUCED OLEATE DESATURATION 1 (ROD1); BEST Arabidopsis thaliana protein match is: phosphatidic acid phosphatase-related / PAP2-related (TAIR:AT3G15830.1); Has 58 Blast hits to 58 proteins in 17 species: Archae - 0; Bacteria - 2; Metazoa - 0; Fungi - 0; Plants - 38; Viruses - 0; Other Eukaryotes - 18 (source: NCBI BLink).
AT3G16180	5481379	5488094	3	4.83411	Major facilitator superfamily protein	Major facilitator superfamily protein; FUNCTIONS IN: transporter activity; INVOLVED IN: oligopeptide transport; LOCATED IN: plasma membrane, membrane; EXPRESSED IN: 22 plant structures; EXPRESSED DURING: 13 growth stages; CONTAINS InterPro DOMAIN/s: Oligopeptide transporter (InterPro:IPR000109), Major facilitator superfamily, general substrate transporter (InterPro:IPR016196); BEST Arabidopsis th…
AT3G17390	5952235	5954887	3	2.14564	S-adenosylmethionine synthetase family protein	METHIONINE OVER-ACCUMULATOR 3 (MTO3); FUNCTIONS IN: methionine adenosyltransferase activity; INVOLVED IN: lignin biosynthetic process, response to cold, methionine metabolic process, S-adenosylmethionine biosynthetic process; LOCATED IN: nucleolus, cell wall, plasma membrane, membrane; EXPRESSED IN: 28 plant structures; EXPRESSED DURING: 16 growth stages; CONTAINS InterPro DOMAIN/s: S-adenosylmet…
AT3G17400	5954084	5955909	3	2.14564	F-box family protein	F-box family protein; CONTAINS InterPro DOMAIN/s: F-box domain, cyclin-like (InterPro:IPR001810), F-box domain, Skp2-like (InterPro:IPR022364); BEST Arabidopsis thaliana protein match is: F-box and associated interaction domains-containing protein (TAIR:AT3G17620.1); Has 879 Blast hits to 873 proteins in 14 species: Archae - 0; Bacteria - 0; Metazoa - 0; Fungi - 0; Plants - 877; Viruses - 0; Othe…
AT3G17980	6152018	6154363	3	2.47199	Calcium-dependent lipid-binding (CaLB domain) family protein	Calcium-dependent lipid-binding (CaLB domain) family protein; CONTAINS InterPro DOMAIN/s: C2 membrane targeting protein (InterPro:IPR018029), C2 calcium/lipid-binding domain, CaLB (InterPro:IPR008973), C2 calcium-dependent membrane targeting (InterPro:IPR000008); BEST Arabidopsis thaliana protein match is: Calcium-dependent lipid-binding (CaLB domain) family protein (TAIR:AT1G48590.2); Has 4930 B…
AT3G18070	6187074	6191447	3	2.11529	beta glucosidase 43	beta glucosidase 43 (BGLU43); FUNCTIONS IN: cation binding, hydrolase activity, hydrolyzing O-glycosyl compounds, catalytic activity; INVOLVED IN: carbohydrate metabolic process; LOCATED IN: cellular_component unknown; CONTAINS InterPro DOMAIN/s: Glycoside hydrolase, family 1 (InterPro:IPR001360), Glycoside hydrolase, catalytic core (InterPro:IPR017853), Glycoside hydrolase, subgroup, catalytic c…
AT3G18080	6189947	6194564	3	2.11529	B-S glucosidase 44	B-S glucosidase 44 (BGLU44); FUNCTIONS IN: in 6 functions; INVOLVED IN: carbohydrate metabolic process; LOCATED IN: cytosolic ribosome, cell wall, plant-type cell wall; EXPRESSED IN: 22 plant structures; EXPRESSED DURING: 13 growth stages; CONTAINS InterPro DOMAIN/s: Glycoside hydrolase, family 1 (InterPro:IPR001360), Glycoside hydrolase, catalytic core (InterPro:IPR017853), Glycoside hydrolase, …
AT3G19020	6558009	6563979	3	2.58573	Leucine-rich repeat (LRR) family protein	Leucine-rich repeat (LRR) family protein; FUNCTIONS IN: structural constituent of cell wall; LOCATED IN: endomembrane system; EXPRESSED IN: 10 plant structures; EXPRESSED DURING: L mature pollen stage, M germinated pollen stage, 4 anthesis, C globular stage, petal differentiation and expansion stage; CONTAINS InterPro DOMAIN/s: Leucine-rich repeat-containing N-terminal domain, type 2 (InterPro:IP…
AT3G19030	6562479	6565949	3	2.58573		unknown protein; FUNCTIONS IN: molecular_function unknown; INVOLVED IN: pyridoxine biosynthetic process, homoserine biosynthetic process; LOCATED IN: endomembrane system; EXPRESSED IN: 19 plant structures; EXPRESSED DURING: 9 growth stages; BEST Arabidopsis thaliana protein match is: unknown protein (TAIR:AT1G49500.1); Has 22 Blast hits to 22 proteins in 2 species: Archae - 0; Bacteria - 0; Metaz…
AT3G19035	6564424	6567157	3	1.9576		unknown protein; LOCATED IN: endomembrane system; Has 30201 Blast hits to 17322 proteins in 780 species: Archae - 12; Bacteria - 1396; Metazoa - 17338; Fungi - 3422; Plants - 5037; Viruses - 0; Other Eukaryotes - 2996 (source: NCBI BLink).
AT3G19570	6794802	6803072	3	2.08128	Family of unknown function (DUF566)	Family of unknown function (DUF566) ; CONTAINS InterPro DOMAIN/s: Protein of unknown function DUF566 (InterPro:IPR007573); BEST Arabidopsis thaliana protein match is: Family of unknown function (DUF566) (TAIR:AT1G49890.1); Has 4891 Blast hits to 1814 proteins in 299 species: Archae - 6; Bacteria - 1296; Metazoa - 1110; Fungi - 663; Plants - 249; Viruses - 59; Other Eukaryotes - 1508 (source: NCBI…
AT3G19580	6801740	6805631	3	2.08128	zinc-finger protein 2	zinc-finger protein 2 (ZF2); CONTAINS InterPro DOMAIN/s: Zinc finger, C2H2-like (InterPro:IPR015880), Zinc finger, C2H2-type (InterPro:IPR007087); BEST Arabidopsis thaliana protein match is: salt tolerance zinc finger (TAIR:AT1G27730.1); Has 3838 Blast hits to 3100 proteins in 116 species: Archae - 0; Bacteria - 0; Metazoa - 2857; Fungi - 6; Plants - 884; Viruses - 0; Other Eukaryotes - 91 (sourc…
AT3G20640	7208907	7216299	3	2.15358	basic helix-loop-helix (bHLH) DNA-binding superfamily protein	basic helix-loop-helix (bHLH) DNA-binding superfamily protein; FUNCTIONS IN: sequence-specific DNA binding transcription factor activity; INVOLVED IN: regulation of transcription; LOCATED IN: nucleus, chloroplast; CONTAINS InterPro DOMAIN/s: Helix-loop-helix DNA-binding domain (InterPro:IPR001092), Helix-loop-helix DNA-binding (InterPro:IPR011598); BEST Arabidopsis thaliana protein match is: basi…
AT3G22190	7831371	7835144	3	6.0127	IQ-domain 5	IQ-domain 5 (IQD5); FUNCTIONS IN: calmodulin binding; INVOLVED IN: biological_process unknown; LOCATED IN: plasma membrane; EXPRESSED IN: 24 plant structures; EXPRESSED DURING: 13 growth stages; CONTAINS InterPro DOMAIN/s: IQ calmodulin-binding region (InterPro:IPR000048); BEST Arabidopsis thaliana protein match is: IQ-domain 6 (TAIR:AT2G26180.1); Has 890 Blast hits to 885 proteins in 49 species:…
AT3G22200	7834049	7838784	3	6.0127	Pyridoxal phosphate (PLP)-dependent transferases superfamily protein	POLLEN-PISTIL INCOMPATIBILITY 2 (POP2); FUNCTIONS IN: 4-aminobutyrate:pyruvate transaminase activity, cobalt ion binding, 4-aminobutyrate transaminase activity, zinc ion binding; INVOLVED IN: in 11 processes; LOCATED IN: mitochondrion, plasma membrane; EXPRESSED IN: 28 plant structures; EXPRESSED DURING: 16 growth stages; CONTAINS InterPro DOMAIN/s: Pyridoxal phosphate-dependent transferase, majo…
AT3G22560	7997357	8000515	3	3.06084	Acyl-CoA N-acyltransferases (NAT) superfamily protein	Acyl-CoA N-acyltransferases (NAT) superfamily protein; FUNCTIONS IN: N-acetyltransferase activity; INVOLVED IN: metabolic process; LOCATED IN: membrane; EXPRESSED IN: leaf; CONTAINS InterPro DOMAIN/s: GCN5-related N-acetyltransferase, C-terminal (InterPro:IPR022610), GCN5-related N-acetyltransferase (InterPro:IPR000182), Acyl-CoA N-acyltransferase (InterPro:IPR016181); BEST Arabidopsis thaliana p…
AT3G23167	8265060	8267942	3	2.13278	low-molecular-weight cysteine-rich 39	low-molecular-weight cysteine-rich 39 (LCR39); LOCATED IN: endomembrane system; CONTAINS InterPro DOMAIN/s: S locus-related glycoprotein 1 binding pollen coat (InterPro:IPR010851); BEST Arabidopsis thaliana protein match is: low-molecular-weight cysteine-rich 40 (TAIR:AT2G14935.1); Has 35333 Blast hits to 34131 proteins in 2444 species: Archae - 798; Bacteria - 22429; Metazoa - 974; Fungi - 991; …
AT3G23170	8266585	8269716	3	2.13278		unknown protein; BEST Arabidopsis thaliana protein match is: unknown protein (TAIR:AT4G14450.1); Has 74 Blast hits to 74 proteins in 6 species: Archae - 0; Bacteria - 0; Metazoa - 0; Fungi - 0; Plants - 74; Viruses - 0; Other Eukaryotes - 0 (source: NCBI BLink).
AT3G23280	8320337	8325928	3	3.04606	XB3 ortholog 5 in Arabidopsis thaliana	XB3 ortholog 5 in Arabidopsis thaliana (XBAT35); FUNCTIONS IN: zinc ion binding; INVOLVED IN: N-terminal protein myristoylation; EXPRESSED IN: 23 plant structures; EXPRESSED DURING: 15 growth stages; CONTAINS InterPro DOMAIN/s: Zinc finger, RING-type (InterPro:IPR001841), Ankyrin repeat-containing domain (InterPro:IPR020683), Ankyrin repeat (InterPro:IPR002110); BEST Arabidopsis thaliana protein …
AT3G23290	8324428	8329632	3	3.04606	Protein of unknown function (DUF640)	LIGHT SENSITIVE HYPOCOTYLS 4 (LSH4); CONTAINS InterPro DOMAIN/s: Protein of unknown function DUF640 (InterPro:IPR006936); BEST Arabidopsis thaliana protein match is: Protein of unknown function (DUF640) (TAIR:AT2G31160.1); Has 30201 Blast hits to 17322 proteins in 780 species: Archae - 12; Bacteria - 1396; Metazoa - 17338; Fungi - 3422; Plants - 5037; Viruses - 0; Other Eukaryotes - 2996 (source:…
AT3G23390	8374708	8376444	3	2.05832	Zinc-binding ribosomal protein family protein	Zinc-binding ribosomal protein family protein; FUNCTIONS IN: structural constituent of ribosome; INVOLVED IN: translation; LOCATED IN: ribosome, cytosolic large ribosomal subunit; EXPRESSED IN: 24 plant structures; EXPRESSED DURING: 15 growth stages; CONTAINS InterPro DOMAIN/s: Ribosomal protein L44e (InterPro:IPR000552), Ribosomal protein, zinc-binding domain (InterPro:IPR011332); BEST Arabidops…
AT3G23400	8376392	8381305	3	2.05832	Plastid-lipid associated protein PAP / fibrillin family protein	fibrillin 4 (FIB4); FUNCTIONS IN: structural molecule activity; LOCATED IN: in 8 components; EXPRESSED IN: 24 plant structures; EXPRESSED DURING: 14 growth stages; CONTAINS InterPro DOMAIN/s: Plastid lipid-associated protein/fibrillin (InterPro:IPR006843); BEST Arabidopsis thaliana protein match is: Plastid-lipid associated protein PAP / fibrillin family protein (TAIR:AT3G26070.1); Has 367 Blast …
AT3G23635	8497281	8499727	3	3.76819	ROTUNDIFOLIA like 13	ROTUNDIFOLIA like 13 (RTFL13); LOCATED IN: mitochondrion; CONTAINS InterPro DOMAIN/s: DVL (InterPro:IPR012552); Has 4 Blast hits to 4 proteins in 2 species: Archae - 0; Bacteria - 0; Metazoa - 0; Fungi - 0; Plants - 4; Viruses - 0; Other Eukaryotes - 0 (source: NCBI BLink).
AT3G23637	8498227	8501810	3	3.76819	DVL family protein	DEVIL 21 (DVL21); CONTAINS InterPro DOMAIN/s: DVL (InterPro:IPR012552); Has 3 Blast hits to 3 proteins in 2 species: Archae - 0; Bacteria - 0; Metazoa - 0; Fungi - 0; Plants - 3; Viruses - 0; Other Eukaryotes - 0 (source: NCBI BLink).
AT3G24550	8957667	8963770	3	2.02364	proline extensin-like receptor kinase 1	proline extensin-like receptor kinase 1 (PERK1); FUNCTIONS IN: protein kinase activity, ATP binding; INVOLVED IN: protein amino acid phosphorylation, response to fungus, response to wounding; LOCATED IN: plasma membrane; EXPRESSED IN: 25 plant structures; EXPRESSED DURING: 13 growth stages; CONTAINS InterPro DOMAIN/s: Protein kinase, ATP binding site (InterPro:IPR017441), Protein kinase, catalyti…
AT3G24560	8963568	8966521	3	2.02364	Adenine nucleotide alpha hydrolases-like superfamily protein	RASPBERRY 3 (RSY3); CONTAINS InterPro DOMAIN/s: PP-loop (InterPro:IPR011063); Has 1377 Blast hits to 1377 proteins in 336 species: Archae - 0; Bacteria - 610; Metazoa - 2; Fungi - 15; Plants - 23; Viruses - 0; Other Eukaryotes - 727 (source: NCBI BLink).
AT3G26960	9943480	9946166	3	2.14265	Pollen Ole e 1 allergen and extensin family protein	Pollen Ole e 1 allergen and extensin family protein; FUNCTIONS IN: molecular_function unknown; INVOLVED IN: biological_process unknown; LOCATED IN: endomembrane system; EXPRESSED IN: 21 plant structures; EXPRESSED DURING: 13 growth stages; CONTAINS InterPro DOMAIN/s: Pollen Ole e 1 allergen/extensin (InterPro:IPR006041); BEST Arabidopsis thaliana protein match is: Pollen Ole e 1 allergen and exte…
AT3G26980	9945579	9948223	3	2.14265	membrane-anchored ubiquitin-fold protein 4 precursor	membrane-anchored ubiquitin-fold protein 4 precursor (MUB4); CONTAINS InterPro DOMAIN/s: Membrane-anchored ubiquitin-fold protein, HCG-1 (InterPro:IPR017000), Ubiquitin (InterPro:IPR000626), Ubiquitin supergroup (InterPro:IPR019955); BEST Arabidopsis thaliana protein match is: Ubiquitin family protein (TAIR:AT4G24990.1); Has 168 Blast hits to 168 proteins in 26 species: Archae - 0; Bacteria - 0; …
AT3G27660	10240755	10245134	3	3.01906	oleosin 4	oleosin 4 (OLEO4); FUNCTIONS IN: molecular_function unknown; INVOLVED IN: response to freezing, lipid storage, seed germination, seed oilbody biogenesis; LOCATED IN: monolayer-surrounded lipid storage body, integral to membrane, membrane; EXPRESSED IN: hypocotyl, flower, stamen; EXPRESSED DURING: 4 anthesis, petal differentiation and expansion stage; CONTAINS InterPro DOMAIN/s: Oleosin (InterPro:…
AT3G27960	10379896	10386092	3	1.88748	Tetratricopeptide repeat (TPR)-like superfamily protein	Tetratricopeptide repeat (TPR)-like superfamily protein; FUNCTIONS IN: binding; INVOLVED IN: pollen tube growth; LOCATED IN: plasma membrane; EXPRESSED IN: 24 plant structures; EXPRESSED DURING: 14 growth stages; CONTAINS InterPro DOMAIN/s: Tetratricopeptide TPR-1 (InterPro:IPR001440), Tetratricopeptide-like helical (InterPro:IPR011990), Tetratricopeptide repeat-containing (InterPro:IPR013026), T…
AT3G41761	14192917	14195741	3	1.31118	other RNA
AT3G44190	15901716	15906440	3	2.2212	FAD/NAD(P)-binding oxidoreductase family protein	FAD/NAD(P)-binding oxidoreductase family protein; FUNCTIONS IN: electron carrier activity, oxidoreductase activity, FAD binding; INVOLVED IN: oxidation reduction; EXPRESSED IN: 25 plant structures; EXPRESSED DURING: 15 growth stages; CONTAINS InterPro DOMAIN/s: Pyridine nucleotide-disulphide oxidoreductase, class-II (InterPro:IPR000103), FAD-dependent pyridine nucleotide-disulphide oxidoreductase…
AT3G44200	15903608	15912974	3	2.2212	NIMA (never in mitosis, gene A)-related 6	NIMA (never in mitosis, gene A)-related 6 (NEK6); FUNCTIONS IN: protein serine/threonine kinase activity, protein kinase activity, kinase activity, ATP binding; INVOLVED IN: microtubule-based process, epidermal cell differentiation; LOCATED IN: cortical microtubule; EXPRESSED IN: 22 plant structures; EXPRESSED DURING: 13 growth stages; CONTAINS InterPro DOMAIN/s: Protein kinase, ATP binding site …
AT3G44250	15947005	15952045	3	4.00532	cytochrome P450, family 71, subfamily B, polypeptide 38	cytochrome P450, family 71, subfamily B, polypeptide 38 (CYP71B38); FUNCTIONS IN: electron carrier activity, monooxygenase activity, iron ion binding, oxygen binding, heme binding; INVOLVED IN: oxidation reduction; LOCATED IN: endomembrane system; EXPRESSED IN: sepal, male gametophyte, carpel; EXPRESSED DURING: 4 anthesis, petal differentiation and expansion stage; CONTAINS InterPro DOMAIN/s: Cyt…
AT3G44260	15950545	15954539	3	4.00532	Polynucleotidyl transferase, ribonuclease H-like superfamily protein	Polynucleotidyl transferase, ribonuclease H-like superfamily protein; FUNCTIONS IN: ribonuclease activity, nucleic acid binding; INVOLVED IN: response to biotic stimulus, response to wounding, RNA modification; LOCATED IN: nucleus; EXPRESSED IN: 22 plant structures; EXPRESSED DURING: 12 growth stages; CONTAINS InterPro DOMAIN/s: Ribonuclease CAF1 (InterPro:IPR006941), Polynucleotidyl transferase,…
AT3G44261	15953084	15957667	3	4.00532		unknown protein; Has 30201 Blast hits to 17322 proteins in 780 species: Archae - 12; Bacteria - 1396; Metazoa - 17338; Fungi - 3422; Plants - 5037; Viruses - 0; Other Eukaryotes - 2996 (source: NCBI BLink).
AT3G45640	16756290	16759253	3	2.21075	mitogen-activated protein kinase 3	mitogen-activated protein kinase 3 (MPK3); CONTAINS InterPro DOMAIN/s: Protein kinase, ATP binding site (InterPro:IPR017441), Serine/threonine-protein kinase domain (InterPro:IPR002290), Serine/threonine-protein kinase-like domain (InterPro:IPR017442), Protein kinase-like domain (InterPro:IPR011009), Serine/threonine-protein kinase, active site (InterPro:IPR008271), MAP kinase, conserved site (In…
AT3G45650	16758698	16762205	3	2.21075	nitrate excretion transporter1	nitrate excretion transporter1 (NAXT1); CONTAINS InterPro DOMAIN/s: Oligopeptide transporter (InterPro:IPR000109), Major facilitator superfamily, general substrate transporter (InterPro:IPR016196); BEST Arabidopsis thaliana protein match is: Major facilitator superfamily protein (TAIR:AT3G45660.1); Has 3186 Blast hits to 3120 proteins in 406 species: Archae - 0; Bacteria - 330; Metazoa - 443; Fun…
AT3G46620	17177197	17180934	3	2.33637	zinc finger (C3HC4-type RING finger) family protein	zinc finger (C3HC4-type RING finger) family protein; FUNCTIONS IN: zinc ion binding; INVOLVED IN: response to chitin; EXPRESSED IN: 24 plant structures; EXPRESSED DURING: 15 growth stages; CONTAINS InterPro DOMAIN/s: Zinc finger, RING-type (InterPro:IPR001841), Zinc finger, C3HC4 RING-type (InterPro:IPR018957), Protein of unknown function DUF1117 (InterPro:IPR010543); BEST Arabidopsis thaliana pr…
AT3G46630	17180067	17183070	3	2.24376	Protein of unknown function (DUF3223)	Protein of unknown function (DUF3223); FUNCTIONS IN: molecular_function unknown; INVOLVED IN: biological_process unknown; LOCATED IN: chloroplast; EXPRESSED IN: 23 plant structures; EXPRESSED DURING: 15 growth stages; CONTAINS InterPro DOMAIN/s: Protein of unknown function DUF3223 (InterPro:IPR021602); BEST Arabidopsis thaliana protein match is: Protein of unknown function (DUF3223) (TAIR:AT1G452…
AT3G47460	17486347	17493372	3	2.35404	Structural maintenance of chromosomes (SMC) family protein	ATSMC2; FUNCTIONS IN: transporter activity; INVOLVED IN: chromosome organization; LOCATED IN: chromosome; EXPRESSED IN: 19 plant structures; EXPRESSED DURING: 10 growth stages; CONTAINS InterPro DOMAIN/s: SMCs flexible hinge (InterPro:IPR010935), RecF/RecN/SMC protein, N-terminal (InterPro:IPR003395); BEST Arabidopsis thaliana protein match is: structural maintenance of chromosomes 2 (TAIR:AT5G62…
AT3G49520	18356584	18362250	3	2.21668	F-box and associated interaction domains-containing protein	F-box and associated interaction domains-containing protein; CONTAINS InterPro DOMAIN/s: F-box domain, cyclin-like (InterPro:IPR001810), F-box domain, Skp2-like (InterPro:IPR022364), F-box associated domain, type 1 (InterPro:IPR006527), F-box associated interaction domain (InterPro:IPR017451); BEST Arabidopsis thaliana protein match is: F-box family protein (TAIR:AT3G49510.1); Has 1137 Blast hits…
AT3G49530	18360943	18365678	3	2.21668	NAC domain containing protein 62	NAC domain containing protein 62 (NAC062); CONTAINS InterPro DOMAIN/s: No apical meristem (NAM) protein (InterPro:IPR003441); BEST Arabidopsis thaliana protein match is: TCV-interacting protein (TAIR:AT5G24590.2); Has 2933 Blast hits to 2926 proteins in 76 species: Archae - 0; Bacteria - 2; Metazoa - 0; Fungi - 0; Plants - 2931; Viruses - 0; Other Eukaryotes - 0 (source: NCBI BLink).
AT3G49710	18436141	18440003	3	1.84727	Pentatricopeptide repeat (PPR) superfamily protein	Pentatricopeptide repeat (PPR) superfamily protein; CONTAINS InterPro DOMAIN/s: Pentatricopeptide repeat (InterPro:IPR002885); BEST Arabidopsis thaliana protein match is: pentatricopeptide (PPR) repeat-containing protein (TAIR:AT2G22070.1); Has 44619 Blast hits to 14217 proteins in 272 species: Archae - 0; Bacteria - 17; Metazoa - 134; Fungi - 114; Plants - 43678; Viruses - 0; Other Eukaryotes - …
AT3G49800	18471302	18474537	3	2.32762	BSD domain-containing protein	BSD domain-containing protein; FUNCTIONS IN: molecular_function unknown; INVOLVED IN: biological_process unknown; LOCATED IN: cellular_component unknown; EXPRESSED IN: cultured cell; CONTAINS InterPro DOMAIN/s: BSD (InterPro:IPR005607); BEST Arabidopsis thaliana protein match is: BSD domain-containing protein (TAIR:AT5G65910.1); Has 225 Blast hits to 208 proteins in 30 species: Archae - 0; Bacter…
AT3G49810	18473743	18479834	3	2.32762	ARM repeat superfamily protein	ARM repeat superfamily protein; FUNCTIONS IN: ubiquitin-protein ligase activity, binding; INVOLVED IN: protein ubiquitination; LOCATED IN: ubiquitin ligase complex; EXPRESSED IN: 22 plant structures; EXPRESSED DURING: 13 growth stages; CONTAINS InterPro DOMAIN/s: U box domain (InterPro:IPR003613), Armadillo-like helical (InterPro:IPR011989), Armadillo-type fold (InterPro:IPR016024); BEST Arabidop…
AT3G49820	18478237	18482383	3	2.02187		unknown protein; BEST Arabidopsis thaliana protein match is: unknown protein (TAIR:AT5G65925.1); Has 23 Blast hits to 23 proteins in 7 species: Archae - 0; Bacteria - 0; Metazoa - 0; Fungi - 0; Plants - 23; Viruses - 0; Other Eukaryotes - 0 (source: NCBI BLink).
AT3G49900	18500722	18504256	3	2.49803	Phototropic-responsive NPH3 family protein	Phototropic-responsive NPH3 family protein; FUNCTIONS IN: signal transducer activity; INVOLVED IN: response to light stimulus; EXPRESSED IN: 11 plant structures; EXPRESSED DURING: 6 growth stages; CONTAINS InterPro DOMAIN/s: NPH3 (InterPro:IPR004249), BTB/POZ fold (InterPro:IPR011333), BTB/POZ-like (InterPro:IPR000210); BEST Arabidopsis thaliana protein match is: Phototropic-responsive NPH3 famil…
AT3G50070	18563634	18569780	3	2.03858	CYCLIN D3;3	CYCLIN D3;3 (CYCD3;3); FUNCTIONS IN: cyclin-dependent protein kinase activity; INVOLVED IN: regulation of cell cycle, regulation of cell proliferation; LOCATED IN: nucleus; EXPRESSED IN: 22 plant structures; EXPRESSED DURING: 13 growth stages; CONTAINS InterPro DOMAIN/s: Cyclin, C-terminal (InterPro:IPR004367), Cyclin D (InterPro:IPR015451), Cyclin-like (InterPro:IPR011028), Cyclin-related (Inter…
AT3G50700	18839131	18844450	3	3.40326	indeterminate(ID)-domain 2	indeterminate(ID)-domain 2 (IDD2); FUNCTIONS IN: sequence-specific DNA binding transcription factor activity, zinc ion binding, nucleic acid binding; INVOLVED IN: regulation of transcription; LOCATED IN: intracellular, chloroplast; EXPRESSED IN: 22 plant structures; EXPRESSED DURING: 13 growth stages; CONTAINS InterPro DOMAIN/s: Zinc finger, C2H2-like (InterPro:IPR015880), Zinc finger, C2H2-type …
AT3G51180	19012008	19016606	3	2.36512	Zinc finger C-x8-C-x5-C-x3-H type family protein	Zinc finger C-x8-C-x5-C-x3-H type family protein; FUNCTIONS IN: zinc ion binding, nucleic acid binding; INVOLVED IN: biological_process unknown; EXPRESSED IN: 24 plant structures; EXPRESSED DURING: 15 growth stages; CONTAINS InterPro DOMAIN/s: Zinc finger, CCCH-type (InterPro:IPR000571); BEST Arabidopsis thaliana protein match is: Zinc finger C-x8-C-x5-C-x3-H type family protein (TAIR:AT5G66270.1…
AT3G51895	19250974	19258760	3	2.81583	sulfate transporter 3;1	sulfate transporter 3;1 (SULTR3;1); FUNCTIONS IN: secondary active sulfate transmembrane transporter activity, transporter activity, sulfate transmembrane transporter activity; INVOLVED IN: sulfate transport, transport, transmembrane transport; LOCATED IN: integral to membrane, membrane; EXPRESSED IN: 24 plant structures; EXPRESSED DURING: 15 growth stages; CONTAINS InterPro DOMAIN/s: Sulphate tr…
AT3G52800	19566354	19570961	3	2.80907	A20/AN1-like zinc finger family protein	A20/AN1-like zinc finger family protein; FUNCTIONS IN: DNA binding, zinc ion binding; INVOLVED IN: response to chitin; LOCATED IN: cellular_component unknown; EXPRESSED IN: 23 plant structures; EXPRESSED DURING: 15 growth stages; CONTAINS InterPro DOMAIN/s: Zinc finger, AN1-type (InterPro:IPR000058), Zinc finger, A20-type (InterPro:IPR002653); BEST Arabidopsis thaliana protein match is: A20/AN1-l…
AT3G52810	19570682	19573944	3	2.80907	purple acid phosphatase 21	purple acid phosphatase 21 (PAP21); FUNCTIONS IN: protein serine/threonine phosphatase activity, acid phosphatase activity; INVOLVED IN: biological_process unknown; LOCATED IN: endomembrane system; EXPRESSED IN: petal, leaf whorl, fruit, sepal, flower; EXPRESSED DURING: 4 anthesis, petal differentiation and expansion stage; CONTAINS InterPro DOMAIN/s: Metallophosphoesterase (InterPro:IPR004843), …
AT3G53980	19987339	19989337	3	2.12662	Bifunctional inhibitor/lipid-transfer protein/seed storage 2S albumin superfamily protein	Bifunctional inhibitor/lipid-transfer protein/seed storage 2S albumin superfamily protein; FUNCTIONS IN: lipid binding; INVOLVED IN: lipid transport; LOCATED IN: endomembrane system; EXPRESSED IN: 10 plant structures; EXPRESSED DURING: 7 growth stages; CONTAINS InterPro DOMAIN/s: Bifunctional inhibitor/plant lipid transfer protein/seed storage (InterPro:IPR016140), Plant lipid transfer protein/se…
AT3G53990	19988269	19994134	3	2.12662	Adenine nucleotide alpha hydrolases-like superfamily protein	Adenine nucleotide alpha hydrolases-like superfamily protein; FUNCTIONS IN: molecular_function unknown; INVOLVED IN: response to cold, response to stress; LOCATED IN: cellular_component unknown; EXPRESSED IN: 23 plant structures; EXPRESSED DURING: 14 growth stages; CONTAINS InterPro DOMAIN/s: UspA (InterPro:IPR006016), Rossmann-like alpha/beta/alpha sandwich fold (InterPro:IPR014729), Universal s…
AT3G54340	20118639	20122083	3	2.40784	K-box region and MADS-box transcription factor family protein	APETALA 3 (AP3); CONTAINS InterPro DOMAIN/s: Transcription factor, MADS-box (InterPro:IPR002100), Transcription factor, K-box (InterPro:IPR002487); BEST Arabidopsis thaliana protein match is: AGAMOUS-like 71 (TAIR:AT5G51870.1); Has 6838 Blast hits to 6837 proteins in 855 species: Archae - 0; Bacteria - 0; Metazoa - 626; Fungi - 302; Plants - 5820; Viruses - 0; Other Eukaryotes - 90 (source: NCBI …
AT3G54350	20121170	20128305	3	2.40784	Forkhead-associated (FHA) domain-containing protein	embryo defective 1967 (emb1967); CONTAINS InterPro DOMAIN/s: SMAD/FHA domain (InterPro:IPR008984), Forkhead-associated (FHA) domain (InterPro:IPR000253); BEST Arabidopsis thaliana protein match is: Forkhead-associated (FHA) domain-containing protein (TAIR:AT1G75530.1); Has 387 Blast hits to 260 proteins in 92 species: Archae - 0; Bacteria - 0; Metazoa - 229; Fungi - 23; Plants - 94; Viruses - 0; …
AT3G54990	20373069	20379522	3	2.98712	Integrase-type DNA-binding superfamily protein	SCHLAFMUTZE (SMZ); CONTAINS InterPro DOMAIN/s: DNA-binding, integrase-type (InterPro:IPR016177), Pathogenesis-related transcriptional factor/ERF, DNA-binding (InterPro:IPR001471); BEST Arabidopsis thaliana protein match is: Integrase-type DNA-binding superfamily protein (TAIR:AT2G39250.1); Has 4731 Blast hits to 4226 proteins in 234 species: Archae - 0; Bacteria - 32; Metazoa - 0; Fungi - 0; Plan…
AT3G55000	20378508	20383956	3	2.98712	tonneau family protein	TONNEAU 1A (TON1A); INVOLVED IN: microtubule cytoskeleton organization; LOCATED IN: in 6 components; EXPRESSED IN: 24 plant structures; EXPRESSED DURING: 14 growth stages; CONTAINS InterPro DOMAIN/s: FGFR1 oncogene partner (FOP), N-terminal dimerisation domain (InterPro:IPR018993), LisH dimerisation motif (InterPro:IPR006594); BEST Arabidopsis thaliana protein match is: tonneau 1b (TON1b) (TAIR:A…
AT3G55420	20546034	20549599	3	1.96729		unknown protein; Has 21 Blast hits to 21 proteins in 8 species: Archae - 0; Bacteria - 0; Metazoa - 0; Fungi - 0; Plants - 21; Viruses - 0; Other Eukaryotes - 0 (source: NCBI BLink).
AT3G55430	20548767	20553690	3	1.96729	O-Glycosyl hydrolases family 17 protein	O-Glycosyl hydrolases family 17 protein; FUNCTIONS IN: cation binding, hydrolase activity, hydrolyzing O-glycosyl compounds, catalytic activity; INVOLVED IN: carbohydrate metabolic process; LOCATED IN: cell wall; EXPRESSED IN: 24 plant structures; EXPRESSED DURING: 15 growth stages; CONTAINS InterPro DOMAIN/s: X8 (InterPro:IPR012946), Glycoside hydrolase, catalytic core (InterPro:IPR017853), Glyc…
AT3G55980	20773295	20780315	3	2.56197	salt-inducible zinc finger 1	salt-inducible zinc finger 1 (SZF1); CONTAINS InterPro DOMAIN/s: Zinc finger, CCCH-type (InterPro:IPR000571), Ankyrin repeat-containing domain (InterPro:IPR020683), Ankyrin repeat (InterPro:IPR002110); BEST Arabidopsis thaliana protein match is: zinc finger (CCCH-type) family protein (TAIR:AT2G40140.2); Has 1623 Blast hits to 1414 proteins in 181 species: Archae - 2; Bacteria - 49; Metazoa - 777;…
AT3G55990	20778842	20783318	3	2.56197	Plant protein of unknown function (DUF828)	ESKIMO 1 (ESK1); FUNCTIONS IN: molecular_function unknown; INVOLVED IN: response to freezing, positive regulation of transcription, response to cold; LOCATED IN: cellular_component unknown; EXPRESSED IN: stem, fruit, root, flower, leaf; CONTAINS InterPro DOMAIN/s: Protein of unknown function DUF231, plant (InterPro:IPR004253); BEST Arabidopsis thaliana protein match is: TRICHOME BIREFRINGENCE-LIK…
AT3G56360	20895625	20899093	3	2.29403		unknown protein; FUNCTIONS IN: molecular_function unknown; INVOLVED IN: biological_process unknown; LOCATED IN: chloroplast; EXPRESSED IN: 24 plant structures; EXPRESSED DURING: 15 growth stages; BEST Arabidopsis thaliana protein match is: unknown protein (TAIR:AT5G05250.1); Has 45 Blast hits to 45 proteins in 13 species: Archae - 0; Bacteria - 0; Metazoa - 0; Fungi - 0; Plants - 45; Viruses - 0;…
AT3G56370	20897599	20905480	3	2.29403	Leucine-rich repeat protein kinase family protein	Leucine-rich repeat protein kinase family protein; FUNCTIONS IN: protein serine/threonine kinase activity, kinase activity, ATP binding; INVOLVED IN: transmembrane receptor protein tyrosine kinase signaling pathway, protein amino acid phosphorylation; LOCATED IN: endomembrane system; EXPRESSED IN: 22 plant structures; EXPRESSED DURING: 13 growth stages; CONTAINS InterPro DOMAIN/s: Protein kinase,…
AT3G56880	21056915	21062465	3	2.31021	VQ motif-containing protein	VQ motif-containing protein; CONTAINS InterPro DOMAIN/s: VQ (InterPro:IPR008889); BEST Arabidopsis thaliana protein match is: calmodulin (CAM)-binding protein of 25 kDa (TAIR:AT2G41010.1); Has 109 Blast hits to 109 proteins in 12 species: Archae - 0; Bacteria - 0; Metazoa - 0; Fungi - 3; Plants - 106; Viruses - 0; Other Eukaryotes - 0 (source: NCBI BLink).
AT3G57120	21135905	21142110	3	4.40563	Protein kinase superfamily protein	Protein kinase superfamily protein; FUNCTIONS IN: protein kinase activity, kinase activity, ATP binding; INVOLVED IN: protein amino acid phosphorylation; LOCATED IN: cellular_component unknown; EXPRESSED IN: 17 plant structures; EXPRESSED DURING: 11 growth stages; CONTAINS InterPro DOMAIN/s: Protein kinase, catalytic domain (InterPro:IPR000719), Serine/threonine-protein kinase-like domain (InterP…
AT3G57130	21144558	21150422	3	3.10483	Ankyrin repeat family protein / BTB/POZ domain-containing protein	BLADE ON PETIOLE 1 (BOP1); CONTAINS InterPro DOMAIN/s: BTB/POZ (InterPro:IPR013069), BTB/POZ fold (InterPro:IPR011333), Ankyrin repeat-containing domain (InterPro:IPR020683), BTB/POZ-like (InterPro:IPR000210), Ankyrin repeat (InterPro:IPR002110); BEST Arabidopsis thaliana protein match is: Ankyrin repeat family protein / BTB/POZ domain-containing protein (TAIR:AT2G41370.1); Has 4143 Blast hits to…
AT3G57450	21260596	21263086	3	3.08316		unknown protein; Has 65 Blast hits to 65 proteins in 11 species: Archae - 0; Bacteria - 0; Metazoa - 0; Fungi - 0; Plants - 65; Viruses - 0; Other Eukaryotes - 0 (source: NCBI BLink).
AT3G57530	21295054	21301397	3	1.97965	calcium-dependent protein kinase 32	calcium-dependent protein kinase 32 (CPK32); FUNCTIONS IN: protein binding, calcium-dependent protein kinase C activity, calmodulin-dependent protein kinase activity, kinase activity; INVOLVED IN: response to salt stress, protein amino acid phosphorylation, N-terminal protein myristoylation, abscisic acid mediated signaling pathway; LOCATED IN: nucleus, plasma membrane, cytoplasm; EXPRESSED IN: 2…
AT3G57760	21395288	21397262	3	2.41613	Protein kinase superfamily protein	Protein kinase superfamily protein; FUNCTIONS IN: protein kinase activity, ATP binding; INVOLVED IN: protein amino acid phosphorylation; EXPRESSED IN: 6 plant structures; EXPRESSED DURING: 4 anthesis, petal differentiation and expansion stage; CONTAINS InterPro DOMAIN/s: Protein kinase, catalytic domain (InterPro:IPR000719), Serine-threonine/tyrosine-protein kinase (InterPro:IPR001245), Protein k…
AT3G57765	21397244	21397542	3	2.41613	U2.3; snRNA	gi|17662|emb|X06474.1|ATU23 Arabidopsis thaliana U2 RNA gene (U2.3)
AT3G59340	21928499	21932525	3	2.24959	Eukaryotic protein of unknown function (DUF914)	Eukaryotic protein of unknown function (DUF914); CONTAINS InterPro DOMAIN/s: Protein of unknown function DUF914, eukaryotic (InterPro:IPR009262); BEST Arabidopsis thaliana protein match is: Eukaryotic protein of unknown function (DUF914) (TAIR:AT3G59310.1); Has 1089 Blast hits to 1084 proteins in 305 species: Archae - 7; Bacteria - 346; Metazoa - 190; Fungi - 138; Plants - 133; Viruses - 0; Other…
AT3G59350	21931570	21935279	3	2.24959	Protein kinase superfamily protein	Protein kinase superfamily protein; FUNCTIONS IN: protein tyrosine kinase activity, protein kinase activity, kinase activity, ATP binding; INVOLVED IN: protein amino acid phosphorylation; LOCATED IN: plasma membrane; EXPRESSED IN: 24 plant structures; EXPRESSED DURING: 15 growth stages; CONTAINS InterPro DOMAIN/s: Protein kinase, ATP binding site (InterPro:IPR017441), Protein kinase, catalytic do…
AT3G60310	22287511	22291597	3	1.99705		unknown protein; Has 22 Blast hits to 18 proteins in 9 species: Archae - 0; Bacteria - 0; Metazoa - 0; Fungi - 0; Plants - 22; Viruses - 0; Other Eukaryotes - 0 (source: NCBI BLink).
AT3G60318	22291308	22291886	3	1.99705		unknown protein; Has 30201 Blast hits to 17322 proteins in 780 species: Archae - 12; Bacteria - 1396; Metazoa - 17338; Fungi - 3422; Plants - 5037; Viruses - 0; Other Eukaryotes - 2996 (source: NCBI BLink).
AT3G60320	22291737	22298367	3	1.99705	Protein of unknown function (DUF630 and DUF632)	Protein of unknown function (DUF630 and DUF632); CONTAINS InterPro DOMAIN/s: Protein of unknown function DUF630 (InterPro:IPR006868), Protein of unknown function DUF632 (InterPro:IPR006867); BEST Arabidopsis thaliana protein match is: Protein of unknown function (DUF630 and DUF632) (TAIR:AT1G02110.1); Has 6322 Blast hits to 3163 proteins in 311 species: Archae - 2; Bacteria - 139; Metazoa - 1165;…
AT3G60400	22326092	22331485	3	2.65777	Mitochondrial transcription termination factor family protein	Mitochondrial transcription termination factor family protein; CONTAINS InterPro DOMAIN/s: Mitochodrial transcription termination factor-related (InterPro:IPR003690); BEST Arabidopsis thaliana protein match is: Mitochondrial transcription termination factor family protein (TAIR:AT5G06810.1); Has 395 Blast hits to 388 proteins in 23 species: Archae - 0; Bacteria - 0; Metazoa - 0; Fungi - 0; Plants…
AT3G61640	22808541	22812601	3	2.12936	arabinogalactan protein 20	arabinogalactan protein 20 (AGP20); CONTAINS InterPro DOMAIN/s: Protein of unknown function DUF1070 (InterPro:IPR009424); BEST Arabidopsis thaliana protein match is: arabinogalactan protein 16 (TAIR:AT2G46330.1); Has 106 Blast hits to 106 proteins in 13 species: Archae - 0; Bacteria - 0; Metazoa - 0; Fungi - 0; Plants - 106; Viruses - 0; Other Eukaryotes - 0 (source: NCBI BLink).
AT3G61810	22876846	22879804	3	2.43163	Glycosyl hydrolase family 17 protein	Glycosyl hydrolase family 17 protein; FUNCTIONS IN: cation binding, hydrolase activity, hydrolyzing O-glycosyl compounds, catalytic activity; INVOLVED IN: carbohydrate metabolic process; LOCATED IN: endomembrane system; EXPRESSED IN: flower; EXPRESSED DURING: petal differentiation and expansion stage; CONTAINS InterPro DOMAIN/s: Glycoside hydrolase, catalytic core (InterPro:IPR017853), Glycoside …
AT3G61820	22878469	22881807	3	2.43163	Eukaryotic aspartyl protease family protein	Eukaryotic aspartyl protease family protein; FUNCTIONS IN: aspartic-type endopeptidase activity; INVOLVED IN: proteolysis; LOCATED IN: plant-type cell wall; EXPRESSED IN: 22 plant structures; EXPRESSED DURING: 13 growth stages; CONTAINS InterPro DOMAIN/s: Peptidase aspartic (InterPro:IPR021109), Peptidase aspartic, catalytic (InterPro:IPR009007), Peptidase A1 (InterPro:IPR001461); BEST Arabidopsi…
AT3G61890	22912654	22918325	3	2.37515	homeobox 12	homeobox 12 (HB-12); CONTAINS InterPro DOMAIN/s: Homeobox, conserved site (InterPro:IPR017970), Homeobox (InterPro:IPR001356), Homeodomain-like (InterPro:IPR009057), Helix-turn-helix motif, lambda-like repressor (InterPro:IPR000047), Leucine zipper, homeobox-associated (InterPro:IPR003106), Homeodomain-related (InterPro:IPR012287); BEST Arabidopsis thaliana protein match is: homeobox 7 (TAIR:AT2G…
AT3G62000	22958995	22964219	3	2.83291	S-adenosyl-L-methionine-dependent methyltransferases superfamily protein	S-adenosyl-L-methionine-dependent methyltransferases superfamily protein; FUNCTIONS IN: O-methyltransferase activity; LOCATED IN: cytosol; EXPRESSED IN: 15 plant structures; EXPRESSED DURING: 10 growth stages; CONTAINS InterPro DOMAIN/s: O-methyltransferase, family 3 (InterPro:IPR002935); BEST Arabidopsis thaliana protein match is: S-adenosyl-L-methionine-dependent methyltransferases superfamily …
AT3G62010	22961614	22971358	3	2.83291		unknown protein; LOCATED IN: cellular_component unknown; EXPRESSED IN: 23 plant structures; EXPRESSED DURING: 15 growth stages; Has 553 Blast hits to 216 proteins in 93 species: Archae - 0; Bacteria - 124; Metazoa - 193; Fungi - 58; Plants - 108; Viruses - 0; Other Eukaryotes - 70 (source: NCBI BLink).
AT3G62620	23156776	23163354	3	2.46939	sucrose-phosphatase-related	sucrose-phosphatase-related; Has 214 Blast hits to 196 proteins in 68 species: Archae - 0; Bacteria - 32; Metazoa - 51; Fungi - 30; Plants - 20; Viruses - 5; Other Eukaryotes - 76 (source: NCBI BLink).
AT3G62630	23162247	23166289	3	2.46939	Protein of unknown function (DUF1645)	Protein of unknown function (DUF1645); CONTAINS InterPro DOMAIN/s: Protein of unknown function DUF1645 (InterPro:IPR012442); BEST Arabidopsis thaliana protein match is: Protein of unknown function (DUF1645) (TAIR:AT2G15760.1); Has 309 Blast hits to 289 proteins in 68 species: Archae - 3; Bacteria - 16; Metazoa - 56; Fungi - 10; Plants - 169; Viruses - 0; Other Eukaryotes - 55 (source: NCBI BLink).
AT4G00955	409118	414361	3	3.96321		FUNCTIONS IN: molecular_function unknown; INVOLVED IN: biological_process unknown; LOCATED IN: endomembrane system; EXPRESSED IN: 14 plant structures; EXPRESSED DURING: 9 growth stages; CONTAINS InterPro DOMAIN/s: EGF-like (InterPro:IPR006210); BEST Arabidopsis thaliana protein match is: Protein kinase superfamily protein (TAIR:AT2G23450.1); Has 94 Blast hits to 88 proteins in 13 species: Archae …
AT4G00960	413327	417680	3	3.96321	Protein kinase superfamily protein	Protein kinase superfamily protein; FUNCTIONS IN: protein serine/threonine kinase activity, protein kinase activity, ATP binding; INVOLVED IN: protein amino acid phosphorylation; LOCATED IN: endomembrane system; EXPRESSED IN: stem, leaf; EXPRESSED DURING: LP.10 ten leaves visible; CONTAINS InterPro DOMAIN/s: Protein kinase, ATP binding site (InterPro:IPR017441), Protein kinase, catalytic domain (…
AT4G01120	481160	485833	3	1.93218	G-box binding factor 2	G-box binding factor 2 (GBF2); CONTAINS InterPro DOMAIN/s: Basic-leucine zipper (bZIP) transcription factor (InterPro:IPR004827), G-box binding, MFMR (InterPro:IPR012900), bZIP transcription factor, bZIP-1 (InterPro:IPR011616); BEST Arabidopsis thaliana protein match is: G-box binding factor 3 (TAIR:AT2G46270.2); Has 2070 Blast hits to 2052 proteins in 232 species: Archae - 2; Bacteria - 25; Meta…
AT4G01130	484483	489507	3	1.93218	GDSL-like Lipase/Acylhydrolase superfamily protein	GDSL-like Lipase/Acylhydrolase superfamily protein; FUNCTIONS IN: hydrolase activity, acting on ester bonds, carboxylesterase activity; INVOLVED IN: lipid metabolic process; LOCATED IN: endomembrane system; EXPRESSED IN: 18 plant structures; EXPRESSED DURING: 13 growth stages; CONTAINS InterPro DOMAIN/s: Lipase, GDSL (InterPro:IPR001087); BEST Arabidopsis thaliana protein match is: GDSL-like Lipa…
AT4G01720	741921	749574	3	3.8622	WRKY family transcription factor	WRKY47; CONTAINS InterPro DOMAIN/s: DNA-binding WRKY (InterPro:IPR003657); BEST Arabidopsis thaliana protein match is: WRKY family transcription factor (TAIR:AT4G04450.1); Has 3605 Blast hits to 3148 proteins in 215 species: Archae - 2; Bacteria - 4; Metazoa - 47; Fungi - 10; Plants - 3482; Viruses - 0; Other Eukaryotes - 60 (source: NCBI BLink).
AT4G02100	927065	933830	3	2.75755	Heat shock protein DnaJ with tetratricopeptide repeat	Heat shock protein DnaJ with tetratricopeptide repeat; FUNCTIONS IN: binding, heat shock protein binding; INVOLVED IN: protein folding; LOCATED IN: cellular_component unknown; EXPRESSED IN: leaf; CONTAINS InterPro DOMAIN/s: Tetratricopeptide-like helical (InterPro:IPR011990), Heat shock protein DnaJ, N-terminal (InterPro:IPR001623); BEST Arabidopsis thaliana protein match is: Tetratricopeptide re…
AT4G02110	932330	940778	3	2.75755	transcription coactivators	transcription coactivators; FUNCTIONS IN: transcription coactivator activity; INVOLVED IN: biological_process unknown; LOCATED IN: intracellular; CONTAINS InterPro DOMAIN/s: BRCT (InterPro:IPR001357); BEST Arabidopsis thaliana protein match is: zinc finger (C3HC4-type RING finger) family protein / BRCT domain-containing protein (TAIR:AT1G67180.1); Has 6090 Blast hits to 4661 proteins in 497 speci…
AT4G05048	2585478	2588004	3	3.19022	U49.1; snoRNA
AT4G05050	2587104	2590065	3	3.19022	ubiquitin 11	ubiquitin 11 (UBQ11); CONTAINS InterPro DOMAIN/s: Ubiquitin subgroup (InterPro:IPR019956), Ubiquitin conserved site (InterPro:IPR019954), Ubiquitin (InterPro:IPR000626), Ubiquitin supergroup (InterPro:IPR019955); BEST Arabidopsis thaliana protein match is: polyubiquitin 10 (TAIR:AT4G05320.4); Has 30201 Blast hits to 17322 proteins in 780 species: Archae - 12; Bacteria - 1396; Metazoa - 17338; Fun…
AT4G08150	5146200	5151863	3	2.71712	KNOTTED-like from Arabidopsis thaliana	KNOTTED-like from Arabidopsis thaliana (KNAT1); CONTAINS InterPro DOMAIN/s: KNOX2 (InterPro:IPR005541), ELK (InterPro:IPR005539), Homeobox (InterPro:IPR001356), Homeobox, conserved site (InterPro:IPR017970), KNOX1 (InterPro:IPR005540), Homeodomain-like (InterPro:IPR009057), Homeodomain-related (InterPro:IPR012287); BEST Arabidopsis thaliana protein match is: KNOX/ELK homeobox transcription factor…
AT4G08151	5150966	5154979	3	2.71712		unknown protein; Has 30201 Blast hits to 17322 proteins in 780 species: Archae - 12; Bacteria - 1396; Metazoa - 17338; Fungi - 3422; Plants - 5037; Viruses - 0; Other Eukaryotes - 2996 (source: NCBI BLink).
AT4G08949	5737508	5740297	3	2.04526		unknown protein; Has 30201 Blast hits to 17322 proteins in 780 species: Archae - 12; Bacteria - 1396; Metazoa - 17338; Fungi - 3422; Plants - 5037; Viruses - 0; Other Eukaryotes - 2996 (source: NCBI BLink).
AT4G08950	5739151	5743024	3	2.52439	Phosphate-responsive 1 family protein	EXORDIUM (EXO); FUNCTIONS IN: molecular_function unknown; INVOLVED IN: response to brassinosteroid stimulus; LOCATED IN: cell wall, plant-type cell wall; EXPRESSED IN: 21 plant structures; EXPRESSED DURING: 13 growth stages; CONTAINS InterPro DOMAIN/s: Phosphate-induced protein 1 (InterPro:IPR006766); BEST Arabidopsis thaliana protein match is: Phosphate-responsive 1 family protein (TAIR:AT1G3514…
AT4G09000	5772210	5777397	3	2.27497	general regulatory factor 1	general regulatory factor 1 (GRF1); FUNCTIONS IN: protein phosphorylated amino acid binding; INVOLVED IN: response to cadmium ion; LOCATED IN: in 7 components; EXPRESSED IN: 9 plant structures; EXPRESSED DURING: L mature pollen stage, M germinated pollen stage, seedling growth; CONTAINS InterPro DOMAIN/s: 14-3-3 protein (InterPro:IPR000308); BEST Arabidopsis thaliana protein match is: GF14 protei…
AT4G09010	5777481	5780470	3	2.27497	ascorbate peroxidase 4	ascorbate peroxidase 4 (APX4); FUNCTIONS IN: peroxidase activity, heme binding; INVOLVED IN: oxidation reduction, response to oxidative stress; LOCATED IN: in 7 components; EXPRESSED IN: 22 plant structures; EXPRESSED DURING: 15 growth stages; CONTAINS InterPro DOMAIN/s: Haem peroxidase (InterPro:IPR010255), Plant ascorbate peroxidase (InterPro:IPR002207), Haem peroxidase, plant/fungal/bacterial …
AT4G11280	6861097	6867616	3	2.78325	1-aminocyclopropane-1-carboxylic acid (acc) synthase 6	1-aminocyclopropane-1-carboxylic acid (acc) synthase 6 (ACS6); CONTAINS InterPro DOMAIN/s: 1-aminocyclopropane-1-carboxylate synthase (InterPro:IPR001176), Aminotransferase, class I/classII (InterPro:IPR004839), Pyridoxal phosphate-dependent transferase, major domain (InterPro:IPR015424), Aminotransferases, class-I, pyridoxal-phosphate-binding site (InterPro:IPR004838), Pyridoxal phosphate-depend…
AT4G12720	7486801	7491383	3	2.03942	MutT/nudix family protein	NUDT7; FUNCTIONS IN: in 6 functions; INVOLVED IN: in 8 processes; LOCATED IN: cytosol; EXPRESSED IN: 23 plant structures; EXPRESSED DURING: 14 growth stages; CONTAINS InterPro DOMAIN/s: NUDIX hydrolase domain-like (InterPro:IPR015797), NUDIX hydrolase, conserved site (InterPro:IPR020084), Nudix hydrolase 6-like (InterPro:IPR003293), NUDIX hydrolase domain (InterPro:IPR000086); BEST Arabidopsis th…
AT4G12730	7490077	7493178	3	2.03942	FASCICLIN-like arabinogalactan 2	FASCICLIN-like arabinogalactan 2 (FLA2); INVOLVED IN: response to cyclopentenone; LOCATED IN: anchored to plasma membrane, plasma membrane, anchored to membrane, membrane; EXPRESSED IN: 25 plant structures; EXPRESSED DURING: 13 growth stages; CONTAINS InterPro DOMAIN/s: FAS1 domain (InterPro:IPR000782); BEST Arabidopsis thaliana protein match is: FASCICLIN-like arabinogalactan 1 (TAIR:AT5G55730.2…
AT4G13340	7755955	7762557	3	2.45604	Leucine-rich repeat (LRR) family protein	Leucine-rich repeat (LRR) family protein; FUNCTIONS IN: structural constituent of cell wall; LOCATED IN: cell wall, plant-type cell wall; EXPRESSED IN: 23 plant structures; EXPRESSED DURING: 13 growth stages; CONTAINS InterPro DOMAIN/s: Leucine-rich repeat-containing N-terminal domain, type 2 (InterPro:IPR013210); BEST Arabidopsis thaliana protein match is: Leucine-rich repeat (LRR) family protei…
AT4G13395	7785326	7787691	3	2.98083	ROTUNDIFOLIA like 12	ROTUNDIFOLIA like 12 (RTFL12); CONTAINS InterPro DOMAIN/s: DVL (InterPro:IPR012552); BEST Arabidopsis thaliana protein match is: ROTUNDIFOLIA like 10 (TAIR:AT3G14362.1); Has 139 Blast hits to 139 proteins in 12 species: Archae - 0; Bacteria - 0; Metazoa - 0; Fungi - 0; Plants - 139; Viruses - 0; Other Eukaryotes - 0 (source: NCBI BLink).
AT4G13400	7786191	7792219	3	2.98083	2-oxoglutarate (2OG) and Fe(II)-dependent oxygenase superfamily protein	2-oxoglutarate (2OG) and Fe(II)-dependent oxygenase superfamily protein; BEST Arabidopsis thaliana protein match is: 2-oxoglutarate (2OG) and Fe(II)-dependent oxygenase superfamily protein (TAIR:AT3G63290.1); Has 390 Blast hits to 389 proteins in 142 species: Archae - 0; Bacteria - 106; Metazoa - 14; Fungi - 122; Plants - 74; Viruses - 0; Other Eukaryotes - 74 (source: NCBI BLink).
AT4G13530	7864924	7869874	3	3.48724		unknown protein; BEST Arabidopsis thaliana protein match is: unknown protein (TAIR:AT4G10080.1); Has 30201 Blast hits to 17322 proteins in 780 species: Archae - 12; Bacteria - 1396; Metazoa - 17338; Fungi - 3422; Plants - 5037; Viruses - 0; Other Eukaryotes - 2996 (source: NCBI BLink).
AT4G13540	7868742	7871057	3	3.48724		unknown protein; INVOLVED IN: N-terminal protein myristoylation; BEST Arabidopsis thaliana protein match is: unknown protein (TAIR:AT3G23930.1); Has 4658 Blast hits to 3455 proteins in 431 species: Archae - 39; Bacteria - 387; Metazoa - 1842; Fungi - 436; Plants - 133; Viruses - 38; Other Eukaryotes - 1783 (source: NCBI BLink).
AT4G14455	8310058	8313821	3	4.00794	Target SNARE coiled-coil domain protein	ATBET12; CONTAINS InterPro DOMAIN/s: Target SNARE coiled-coil domain (InterPro:IPR000727); BEST Arabidopsis thaliana protein match is: BET1P/SFT1P-like protein 14A (TAIR:AT3G58170.1); Has 338 Blast hits to 337 proteins in 95 species: Archae - 0; Bacteria - 0; Metazoa - 144; Fungi - 35; Plants - 128; Viruses - 0; Other Eukaryotes - 31 (source: NCBI BLink).
AT4G14740	8450073	8457028	3	3.18642	Plant protein of unknown function (DUF828) with plant pleckstrin homology-like region	FUNCTIONS IN: phosphoinositide binding; INVOLVED IN: signal transduction; EXPRESSED IN: cultured cell; CONTAINS InterPro DOMAIN/s: Pleckstrin-like, plant (InterPro:IPR013666), Protein of unknown function DUF828 (InterPro:IPR008546); BEST Arabidopsis thaliana protein match is: Plant protein of unknown function (DUF828) with plant pleckstrin homology-like region (TAIR:AT3G22810.1); Has 30201 Blast …
AT4G15250	8709373	8713226	3	2.18811	B-box type zinc finger protein with CCT domain	B-box type zinc finger protein with CCT domain; FUNCTIONS IN: sequence-specific DNA binding transcription factor activity, zinc ion binding; LOCATED IN: intracellular; EXPRESSED IN: petal, leaf whorl, flower; EXPRESSED DURING: 4 anthesis, petal differentiation and expansion stage; CONTAINS InterPro DOMAIN/s: CCT domain (InterPro:IPR010402), Zinc finger, B-box (InterPro:IPR000315); BEST Arabidopsi…
AT4G15800	8984210	8986615	3	2.07606	ralf-like 33	ralf-like 33 (RALFL33); CONTAINS InterPro DOMAIN/s: Rapid ALkalinization Factor (InterPro:IPR008801); BEST Arabidopsis thaliana protein match is: rapid alkalinization factor 23 (TAIR:AT3G16570.1); Has 30201 Blast hits to 17322 proteins in 780 species: Archae - 12; Bacteria - 1396; Metazoa - 17338; Fungi - 3422; Plants - 5037; Viruses - 0; Other Eukaryotes - 2996 (source: NCBI BLink).
AT4G15802	8985405	8989162	3	2.07606	heat shock factor binding protein	heat shock factor binding protein (HSBP); CONTAINS InterPro DOMAIN/s: Heat shock factor binding 1 (InterPro:IPR009643); Has 319 Blast hits to 319 proteins in 108 species: Archae - 0; Bacteria - 0; Metazoa - 183; Fungi - 14; Plants - 74; Viruses - 0; Other Eukaryotes - 48 (source: NCBI BLink).
AT4G16780	9446114	9451585	3	2.36742	homeobox protein 2	homeobox protein 2 (HB-2); CONTAINS InterPro DOMAIN/s: HD-ZIP protein, N-terminal (InterPro:IPR006712), Helix-turn-helix motif, lambda-like repressor (InterPro:IPR000047), Homeobox (InterPro:IPR001356), Homeobox, conserved site (InterPro:IPR017970), Homeodomain-like (InterPro:IPR009057), Leucine zipper, homeobox-associated (InterPro:IPR003106), Homeodomain-related (InterPro:IPR012287); BEST Arabi…
AT4G17220	9656577	9660985	3	2.14058	microtubule-associated proteins 70-5	microtubule-associated proteins 70-5 (MAP70-5); CONTAINS InterPro DOMAIN/s: Myosin II heavy chain-like (InterPro:IPR009768); BEST Arabidopsis thaliana protein match is: microtubule-associated proteins 70-2 (TAIR:AT1G24764.1); Has 55887 Blast hits to 31940 proteins in 2062 species: Archae - 816; Bacteria - 7000; Metazoa - 28657; Fungi - 4455; Plants - 2969; Viruses - 117; Other Eukaryotes - 11873 …
AT4G17230	9659485	9666593	3	2.14058	SCARECROW-like 13	SCARECROW-like 13 (SCL13); CONTAINS InterPro DOMAIN/s: Transcription factor GRAS (InterPro:IPR005202); BEST Arabidopsis thaliana protein match is: scarecrow-like 5 (TAIR:AT1G50600.1); Has 2512 Blast hits to 2467 proteins in 302 species: Archae - 0; Bacteria - 4; Metazoa - 0; Fungi - 0; Plants - 2508; Viruses - 0; Other Eukaryotes - 0 (source: NCBI BLink).
AT4G17453	9736558	9739663	3	2.28688		unknown protein; Has 30201 Blast hits to 17322 proteins in 780 species: Archae - 12; Bacteria - 1396; Metazoa - 17338; Fungi - 3422; Plants - 5037; Viruses - 0; Other Eukaryotes - 2996 (source: NCBI BLink).
AT4G17460	9738273	9742646	3	2.28688	Homeobox-leucine zipper protein 4 (HB-4) / HD-ZIP protein	HAT1; FUNCTIONS IN: DNA binding, sequence-specific DNA binding transcription factor activity; INVOLVED IN: regulation of transcription, DNA-dependent, transcription, regulation of transcription; LOCATED IN: nucleus; EXPRESSED IN: 22 plant structures; EXPRESSED DURING: 13 growth stages; CONTAINS InterPro DOMAIN/s: HD-ZIP protein, N-terminal (InterPro:IPR006712), Helix-turn-helix motif, lambda-like…
AT4G19700	10712061	10717707	3	2.21184	SBP (S-ribonuclease binding protein) family protein	RING; FUNCTIONS IN: zinc ion binding; INVOLVED IN: response to gibberellin stimulus; LOCATED IN: cellular_component unknown; CONTAINS InterPro DOMAIN/s: Zinc finger, RING-type (InterPro:IPR001841), S-ribonuclease binding protein, SBP1, pollen (InterPro:IPR017066); BEST Arabidopsis thaliana protein match is: SBP (S-ribonuclease binding protein) family protein (TAIR:AT5G45100.1); Has 639 Blast hits…
AT4G21560	11468679	11470883	3	2.55244	vacuolar protein sorting-associated protein 28 homolog 1	vacuolar protein sorting-associated protein 28 homolog 1 (VPS28-1); CONTAINS InterPro DOMAIN/s: Vacuolar protein sorting-associated, VPS28, N-terminal (InterPro:IPR017898), Vacuolar protein sorting-associated, VPS28, C-terminal (InterPro:IPR017899), Vacuolar protein sorting-associated, VPS28 (InterPro:IPR007143); BEST Arabidopsis thaliana protein match is: Vacuolar protein sorting-associated prot…
AT4G21570	11470533	11475719	3	2.55244	Protein of unknown function (DUF300)	Protein of unknown function (DUF300); INVOLVED IN: biological_process unknown; LOCATED IN: endomembrane system; CONTAINS InterPro DOMAIN/s: Protein of unknown function DUF300 (InterPro:IPR005178); BEST Arabidopsis thaliana protein match is: Protein of unknown function (DUF300) (TAIR:AT1G11200.1); Has 836 Blast hits to 835 proteins in 194 species: Archae - 0; Bacteria - 0; Metazoa - 284; Fungi - 1…
AT4G21950	11643762	11646105	3	2.05661		unknown protein; Has 2 Blast hits to 2 proteins in 1 species: Archae - 0; Bacteria - 0; Metazoa - 0; Fungi - 0; Plants - 2; Viruses - 0; Other Eukaryotes - 0 (source: NCBI BLink).
AT4G21960	11644674	11651462	3	2.05661	Peroxidase superfamily protein	PRXR1; FUNCTIONS IN: peroxidase activity, heme binding; INVOLVED IN: response to oxidative stress, oxidation reduction; LOCATED IN: endomembrane system; EXPRESSED IN: 24 plant structures; EXPRESSED DURING: 13 growth stages; CONTAINS InterPro DOMAIN/s: Haem peroxidase (InterPro:IPR010255), Plant peroxidase (InterPro:IPR000823), Haem peroxidase, plant/fungal/bacterial (InterPro:IPR002016); BEST Ara…
AT4G22570	11881072	11888421	3	5.05688	adenine phosphoribosyl transferase 3	adenine phosphoribosyl transferase 3 (APT3); CONTAINS InterPro DOMAIN/s: Adenine phosphoribosyl transferase (InterPro:IPR005764), Phosphoribosyltransferase (InterPro:IPR000836); BEST Arabidopsis thaliana protein match is: adenine phosphoribosyl transferase 4 (TAIR:AT4G12440.2); Has 8946 Blast hits to 8945 proteins in 2488 species: Archae - 280; Bacteria - 6058; Metazoa - 171; Fungi - 181; Plants …
AT4G22770	11962289	11968276	3	1.97372	AT hook motif DNA-binding family protein	AT hook motif DNA-binding family protein; FUNCTIONS IN: DNA binding; EXPRESSED IN: 14 plant structures; EXPRESSED DURING: 4 anthesis, F mature embryo stage, petal differentiation and expansion stage, E expanded cotyledon stage, D bilateral stage; CONTAINS InterPro DOMAIN/s: Protein of unknown function DUF296 (InterPro:IPR005175), AT hook, DNA-binding motif (InterPro:IPR017956); BEST Arabidopsis t…
AT4G22780	11966776	11974149	3	1.97372	ACT domain repeat 7	ACT domain repeat 7 (ACR7); FUNCTIONS IN: amino acid binding; INVOLVED IN: metabolic process; LOCATED IN: cytosol; EXPRESSED IN: 24 plant structures; EXPRESSED DURING: 15 growth stages; CONTAINS InterPro DOMAIN/s: Amino acid-binding ACT (InterPro:IPR002912); BEST Arabidopsis thaliana protein match is: ACT domain repeat 8 (TAIR:AT1G12420.1); Has 2549 Blast hits to 1855 proteins in 571 species: Arc…
AT4G23630	12316715	12320110	3	2.14352	VIRB2-interacting protein 1	VIRB2-interacting protein 1 (BTI1); INVOLVED IN: biological_process unknown; LOCATED IN: endoplasmic reticulum, plasma membrane, endoplasmic reticulum membrane, vacuole; EXPRESSED IN: 26 plant structures; EXPRESSED DURING: 15 growth stages; CONTAINS InterPro DOMAIN/s: Reticulon (InterPro:IPR003388); BEST Arabidopsis thaliana protein match is: VIRB2-interacting protein 2 (TAIR:AT4G11220.1); Has 12…
AT4G23720	12355675	12361357	3	3.85101	Protein of unknown function (DUF1191)	Protein of unknown function (DUF1191); FUNCTIONS IN: molecular_function unknown; INVOLVED IN: biological_process unknown; LOCATED IN: plasma membrane; EXPRESSED IN: 16 plant structures; EXPRESSED DURING: 7 growth stages; CONTAINS InterPro DOMAIN/s: Protein of unknown function DUF1191 (InterPro:IPR010605); BEST Arabidopsis thaliana protein match is: Protein of unknown function (DUF1191) (TAIR:AT4G…
AT4G24580	12687650	12696538	3	3.04113	Rho GTPase activation protein (RhoGAP) with PH domain	ROP1 ENHANCER 1 (REN1); CONTAINS InterPro DOMAIN/s: Pleckstrin homology-type (InterPro:IPR011993), Rho GTPase activation protein (InterPro:IPR008936), RhoGAP (InterPro:IPR000198), Pleckstrin homology (InterPro:IPR001849); BEST Arabidopsis thaliana protein match is: Rho GTPase activation protein (RhoGAP) with PH domain (TAIR:AT5G12150.1); Has 23967 Blast hits to 18190 proteins in 1193 species: Arc…
AT4G25450	13009608	13015277	3	2.19075	non-intrinsic ABC protein 8	non-intrinsic ABC protein 8 (NAP8); FUNCTIONS IN: ATPase activity, coupled to transmembrane movement of substances, transporter activity; INVOLVED IN: transport, transmembrane transport; LOCATED IN: chloroplast, membrane, chloroplast envelope; EXPRESSED IN: 22 plant structures; EXPRESSED DURING: 13 growth stages; CONTAINS InterPro DOMAIN/s: ATPase, AAA+ type, core (InterPro:IPR003593), ABC transp…
AT4G25470	13013971	13018214	3	2.19075	C-repeat/DRE binding factor 2	C-repeat/DRE binding factor 2 (CBF2); CONTAINS InterPro DOMAIN/s: DNA-binding, integrase-type (InterPro:IPR016177), Pathogenesis-related transcriptional factor/ERF, DNA-binding (InterPro:IPR001471); BEST Arabidopsis thaliana protein match is: C-repeat/DRE binding factor 1 (TAIR:AT4G25490.1); Has 30201 Blast hits to 17322 proteins in 780 species: Archae - 12; Bacteria - 1396; Metazoa - 17338; Fung…
AT4G27270	13659831	13663576	3	2.55501	Quinone reductase family protein	Quinone reductase family protein; FUNCTIONS IN: oxidoreductase activity, FMN binding; INVOLVED IN: negative regulation of transcription; LOCATED IN: plasma membrane; EXPRESSED IN: 21 plant structures; EXPRESSED DURING: 13 growth stages; CONTAINS InterPro DOMAIN/s: Flavoprotein WrbA (InterPro:IPR010089), NADPH-dependent FMN reductase (InterPro:IPR005025), Flavodoxin/nitric oxide synthase (InterPro…
AT4G27280	13663294	13666281	3	2.55501	Calcium-binding EF-hand family protein	Calcium-binding EF-hand family protein; FUNCTIONS IN: calcium ion binding; INVOLVED IN: response to karrikin; EXPRESSED IN: 23 plant structures; EXPRESSED DURING: 13 growth stages; CONTAINS InterPro DOMAIN/s: EF-Hand 1, calcium-binding site (InterPro:IPR018247), EF-HAND 2 (InterPro:IPR018249), EF-hand-like domain (InterPro:IPR011992); BEST Arabidopsis thaliana protein match is: pinoid-binding pro…
AT4G27510	13746211	13750440	3	2.0775		unknown protein; Has 25 Blast hits to 23 proteins in 8 species: Archae - 0; Bacteria - 0; Metazoa - 0; Fungi - 0; Plants - 25; Viruses - 0; Other Eukaryotes - 0 (source: NCBI BLink).
AT4G27520	13749031	13752633	3	2.0775	early nodulin-like protein 2	early nodulin-like protein 2 (ENODL2); FUNCTIONS IN: electron carrier activity, copper ion binding; LOCATED IN: in 6 components; EXPRESSED IN: 24 plant structures; EXPRESSED DURING: 13 growth stages; CONTAINS InterPro DOMAIN/s: Plastocyanin-like (InterPro:IPR003245), Cupredoxin (InterPro:IPR008972); BEST Arabidopsis thaliana protein match is: early nodulin-like protein 1 (TAIR:AT5G53870.1); Has 1…
AT4G27652	13807935	13811645	3	2.12017		unknown protein; BEST Arabidopsis thaliana protein match is: unknown protein (TAIR:AT4G27657.1); Has 30201 Blast hits to 17322 proteins in 780 species: Archae - 12; Bacteria - 1396; Metazoa - 17338; Fungi - 3422; Plants - 5037; Viruses - 0; Other Eukaryotes - 2996 (source: NCBI BLink).
AT4G27654	13810356	13813044	3	2.12017		unknown protein; FUNCTIONS IN: molecular_function unknown; INVOLVED IN: biological_process unknown; LOCATED IN: endomembrane system; EXPRESSED IN: 17 plant structures; EXPRESSED DURING: 9 growth stages; Has 30201 Blast hits to 17322 proteins in 780 species: Archae - 12; Bacteria - 1396; Metazoa - 17338; Fungi - 3422; Plants - 5037; Viruses - 0; Other Eukaryotes - 2996 (source: NCBI BLink).
AT4G27657	13812126	13815016	3	1.85771		unknown protein; FUNCTIONS IN: molecular_function unknown; INVOLVED IN: biological_process unknown; LOCATED IN: endomembrane system; EXPRESSED IN: 15 plant structures; EXPRESSED DURING: 9 growth stages; BEST Arabidopsis thaliana protein match is: unknown protein (TAIR:AT5G54145.1); Has 30201 Blast hits to 17322 proteins in 780 species: Archae - 12; Bacteria - 1396; Metazoa - 17338; Fungi - 3422; …
AT4G29660	14533830	14535542	3	2.37006	embryo defective 2752	EMBRYO DEFECTIVE 2752 (EMB2752); Has 30201 Blast hits to 17322 proteins in 780 species: Archae - 12; Bacteria - 1396; Metazoa - 17338; Fungi - 3422; Plants - 5037; Viruses - 0; Other Eukaryotes - 2996 (source: NCBI BLink).
AT4G29700	14542481	14547001	3	2.06754	Alkaline-phosphatase-like family protein	Alkaline-phosphatase-like family protein; FUNCTIONS IN: hydrolase activity, catalytic activity; INVOLVED IN: metabolic process, nucleotide metabolic process; LOCATED IN: vacuole; EXPRESSED IN: 21 plant structures; EXPRESSED DURING: 12 growth stages; CONTAINS InterPro DOMAIN/s: Alkaline phosphatase-like, alpha/beta/alpha (InterPro:IPR017849), Type I phosphodiesterase/nucleotide pyrophosphatase/pho…
AT4G29710	14545501	14550402	3	2.06754	Alkaline-phosphatase-like family protein	Alkaline-phosphatase-like family protein; FUNCTIONS IN: catalytic activity; INVOLVED IN: metabolic process; LOCATED IN: cellular_component unknown; EXPRESSED IN: shoot apex, embryo; EXPRESSED DURING: D bilateral stage; CONTAINS InterPro DOMAIN/s: Type I phosphodiesterase/nucleotide pyrophosphatase/phosphate transferase (InterPro:IPR002591), Alkaline-phosphatase-like, core domain (InterPro:IPR0178…
AT4G29780	14577643	14582988	3	2.49495		unknown protein; BEST Arabidopsis thaliana protein match is: unknown protein (TAIR:AT5G12010.1); Has 945 Blast hits to 944 proteins in 87 species: Archae - 0; Bacteria - 0; Metazoa - 519; Fungi - 43; Plants - 365; Viruses - 0; Other Eukaryotes - 18 (source: NCBI BLink).
AT4G29790	14581700	14590784	3	2.49495		unknown protein; BEST Arabidopsis thaliana protein match is: unknown protein (TAIR:AT2G19390.1); Has 538 Blast hits to 357 proteins in 124 species: Archae - 0; Bacteria - 74; Metazoa - 109; Fungi - 58; Plants - 105; Viruses - 2; Other Eukaryotes - 190 (source: NCBI BLink).
AT4G30430	14878914	14881855	3	2.99417	tetraspanin9	tetraspanin9 (TET9); FUNCTIONS IN: molecular_function unknown; INVOLVED IN: aging; LOCATED IN: plasma membrane; EXPRESSED IN: 10 plant structures; EXPRESSED DURING: 4 anthesis, LP.10 ten leaves visible, C globular stage, petal differentiation and expansion stage; CONTAINS InterPro DOMAIN/s: Tetraspanin (InterPro:IPR018499), Tetraspanin, subgroup (InterPro:IPR000301); BEST Arabidopsis thaliana pro…
AT4G30440	14880355	14886027	3	2.99417	UDP-D-glucuronate 4-epimerase 1	UDP-D-glucuronate 4-epimerase 1 (GAE1); FUNCTIONS IN: UDP-glucuronate 4-epimerase activity, catalytic activity; INVOLVED IN: cellular metabolic process, carbohydrate metabolic process, nucleotide-sugar metabolic process, metabolic process; LOCATED IN: cellular_component unknown; EXPRESSED IN: 24 plant structures; EXPRESSED DURING: 15 growth stages; CONTAINS InterPro DOMAIN/s: NAD-dependent epimer…
AT4G30790	14993069	15000785	3	2.70264		INVOLVED IN: autophagy; EXPRESSED IN: 24 plant structures; EXPRESSED DURING: 15 growth stages; CONTAINS InterPro DOMAIN/s: Autophagy-related protein 17 (InterPro:IPR007240), Autophagy-related protein 11 (InterPro:IPR019460); Has 8793 Blast hits to 6268 proteins in 570 species: Archae - 89; Bacteria - 657; Metazoa - 4844; Fungi - 808; Plants - 441; Viruses - 15; Other Eukaryotes - 1939 (source: NC…
AT4G30800	14998134	15003451	3	2.70264	Nucleic acid-binding, OB-fold-like protein	Nucleic acid-binding, OB-fold-like protein; CONTAINS InterPro DOMAIN/s: Nucleic acid-binding, OB-fold-like (InterPro:IPR016027), Nucleic acid-binding, OB-fold (InterPro:IPR012340), Ribosomal protein S17, archaeal (InterPro:IPR019978), Ribosomal protein S17, conserved site (InterPro:IPR019979), Ribosomal protein S17 (InterPro:IPR000266); BEST Arabidopsis thaliana protein match is: ribosomal protei…
AT4G31540	15284216	15289947	3	1.94959	exocyst subunit exo70 family protein G1	exocyst subunit exo70 family protein G1 (EXO70G1); INVOLVED IN: exocytosis, vesicle docking involved in exocytosis; LOCATED IN: cytosol, exocyst; EXPRESSED IN: 20 plant structures; EXPRESSED DURING: 8 growth stages; CONTAINS InterPro DOMAIN/s: Exo70 exocyst complex subunit (InterPro:IPR004140); BEST Arabidopsis thaliana protein match is: exocyst subunit exo70 family protein G2 (TAIR:AT1G51640.1);…
AT4G31550	15288447	15294539	3	1.94959	WRKY DNA-binding protein 11	WRKY DNA-binding protein 11 (WRKY11); CONTAINS InterPro DOMAIN/s: DNA-binding WRKY (InterPro:IPR003657), Transcription factor, WRKY, Zn-cluster (InterPro:IPR018872); BEST Arabidopsis thaliana protein match is: WRKY DNA-binding protein 17 (TAIR:AT2G24570.1); Has 3379 Blast hits to 2932 proteins in 187 species: Archae - 0; Bacteria - 0; Metazoa - 0; Fungi - 0; Plants - 3363; Viruses - 0; Other Euka…
AT4G32020	15485353	15490740	3	2.90396		unknown protein; FUNCTIONS IN: molecular_function unknown; INVOLVED IN: biological_process unknown; LOCATED IN: chloroplast; EXPRESSED IN: 24 plant structures; EXPRESSED DURING: 15 growth stages; BEST Arabidopsis thaliana protein match is: unknown protein (TAIR:AT2G25250.1); Has 65 Blast hits to 65 proteins in 19 species: Archae - 0; Bacteria - 0; Metazoa - 3; Fungi - 8; Plants - 54; Viruses - 0;…
AT4G32030	15489450	15494065	3	2.90396		unknown protein; BEST Arabidopsis thaliana protein match is: unknown protein (TAIR:AT1G80610.1); Has 63 Blast hits to 59 proteins in 12 species: Archae - 0; Bacteria - 0; Metazoa - 6; Fungi - 0; Plants - 53; Viruses - 0; Other Eukaryotes - 4 (source: NCBI BLink).
AT4G32060	15500847	15504662	3	1.99631	calcium-binding EF hand family protein	calcium-binding EF hand family protein; FUNCTIONS IN: calcium ion binding; EXPRESSED IN: 24 plant structures; EXPRESSED DURING: 15 growth stages; CONTAINS InterPro DOMAIN/s: EF-Hand 1, calcium-binding site (InterPro:IPR018247), EF-HAND 2 (InterPro:IPR018249), EF-hand-like domain (InterPro:IPR011992), Calcium-binding EF-hand (InterPro:IPR002048), EF-hand (InterPro:IPR018248); Has 1138 Blast hits t…
AT4G32070	15503593	15508231	3	1.99631	Octicosapeptide/Phox/Bem1p (PB1) domain-containing protein / tetratricopeptide repeat (TPR)-containing protein	Octicosapeptide/Phox/Bem1p (PB1) domain-containing protein / tetratricopeptide repeat (TPR)-containing protein; FUNCTIONS IN: binding; INVOLVED IN: biological_process unknown; LOCATED IN: vacuole; EXPRESSED IN: 22 plant structures; EXPRESSED DURING: 13 growth stages; CONTAINS InterPro DOMAIN/s: Octicosapeptide/Phox/Bem1p (InterPro:IPR000270), Tetratricopeptide-like helical (InterPro:IPR011990), T…
AT4G32410	15640465	15647346	3	2.11524	cellulose synthase 1	cellulose synthase 1 (CESA1); FUNCTIONS IN: cellulose synthase activity, transferase activity, transferring glycosyl groups; INVOLVED IN: primary cell wall biogenesis, cellulose biosynthetic process, plant-type cell wall biogenesis, hyperosmotic salinity response; LOCATED IN: Golgi apparatus, plasma membrane; EXPRESSED IN: 26 plant structures; EXPRESSED DURING: 16 growth stages; CONTAINS InterPro…
AT4G32420	15646665	15652892	3	2.11524	Cyclophilin-like peptidyl-prolyl cis-trans isomerase family protein	Cyclophilin-like peptidyl-prolyl cis-trans isomerase family protein; FUNCTIONS IN: peptidyl-prolyl cis-trans isomerase activity; INVOLVED IN: protein folding; EXPRESSED IN: 23 plant structures; EXPRESSED DURING: 13 growth stages; CONTAINS InterPro DOMAIN/s: Cyclophilin-like (InterPro:IPR015891), Peptidyl-prolyl cis-trans isomerase, cyclophilin-type (InterPro:IPR002130); BEST Arabidopsis thaliana …
AT4G32800	15816524	15822371	3	2.0288	Integrase-type DNA-binding superfamily protein	Integrase-type DNA-binding superfamily protein; FUNCTIONS IN: DNA binding, sequence-specific DNA binding transcription factor activity; INVOLVED IN: regulation of transcription, DNA-dependent; LOCATED IN: nucleus; EXPRESSED IN: 10 plant structures; EXPRESSED DURING: 7 growth stages; CONTAINS InterPro DOMAIN/s: DNA-binding, integrase-type (InterPro:IPR016177), Pathogenesis-related transcriptional …
AT4G32980	15914337	15920230	3	3.11166	homeobox gene 1	homeobox gene 1 (ATH1); CONTAINS InterPro DOMAIN/s: Homeobox (InterPro:IPR001356), Homeodomain-like (InterPro:IPR009057), POX (InterPro:IPR006563), Homeodomain-related (InterPro:IPR012287); BEST Arabidopsis thaliana protein match is: BEL1-like homeodomain 7 (TAIR:AT2G16400.1); Has 5042 Blast hits to 5042 proteins in 335 species: Archae - 0; Bacteria - 0; Metazoa - 2114; Fungi - 285; Plants - 2468…
AT4G32990	15918044	15924158	3	3.11166	Transducin/WD40 repeat-like superfamily protein	Transducin/WD40 repeat-like superfamily protein; CONTAINS InterPro DOMAIN/s: WD40 repeat 2 (InterPro:IPR019782), WD40 repeat, conserved site (InterPro:IPR019775), WD40 repeat (InterPro:IPR001680), G-protein beta WD-40 repeat, region (InterPro:IPR020472), WD40 repeat-like-containing domain (InterPro:IPR011046), WD40-repeat-containing domain (InterPro:IPR017986), WD40/YVTN repeat-like-containing do…
AT4G34150	16354264	16357639	3	2.42467	Calcium-dependent lipid-binding (CaLB domain) family protein	Calcium-dependent lipid-binding (CaLB domain) family protein; CONTAINS InterPro DOMAIN/s: C2 membrane targeting protein (InterPro:IPR018029), C2 calcium/lipid-binding domain, CaLB (InterPro:IPR008973), C2 calcium-dependent membrane targeting (InterPro:IPR000008); BEST Arabidopsis thaliana protein match is: soybean gene regulated by cold-2 (TAIR:AT1G09070.1); Has 30201 Blast hits to 17322 proteins…
AT4G34160	16357293	16361055	3	2.42467	CYCLIN D3;1	CYCLIN D3;1 (CYCD3;1); CONTAINS InterPro DOMAIN/s: Cyclin, C-terminal (InterPro:IPR004367), Cyclin D (InterPro:IPR015451), Cyclin-like (InterPro:IPR011028), Cyclin-related (InterPro:IPR013763), Cyclin, N-terminal (InterPro:IPR006671), Cyclin (InterPro:IPR006670); BEST Arabidopsis thaliana protein match is: CYCLIN D3;2 (TAIR:AT5G67260.1); Has 3155 Blast hits to 3153 proteins in 309 species: Archae…
AT4G36040	17047671	17051982	3	2.08131	Chaperone DnaJ-domain superfamily protein	Chaperone DnaJ-domain superfamily protein; FUNCTIONS IN: heat shock protein binding; INVOLVED IN: protein folding, response to stress; LOCATED IN: nucleus; EXPRESSED IN: 24 plant structures; EXPRESSED DURING: 14 growth stages; CONTAINS InterPro DOMAIN/s: Molecular chaperone, heat shock protein, Hsp40, DnaJ (InterPro:IPR015609), Heat shock protein DnaJ, N-terminal (InterPro:IPR001623); BEST Arabid…
AT4G36050	17050482	17052347	3	1.81457	endonuclease/exonuclease/phosphatase family protein	endonuclease/exonuclease/phosphatase family protein; FUNCTIONS IN: zinc ion binding, nuclease activity; INVOLVED IN: DNA repair; LOCATED IN: cellular_component unknown; EXPRESSED IN: 24 plant structures; EXPRESSED DURING: 13 growth stages; CONTAINS InterPro DOMAIN/s: Endonuclease/exonuclease/phosphatase (InterPro:IPR005135), Exodeoxyribonuclease III xth (InterPro:IPR004808), Zinc finger, GRF-type…
AT4G36150	17104479	17110211	3	2.25998	Disease resistance protein (TIR-NBS-LRR class) family	Disease resistance protein (TIR-NBS-LRR class) family; FUNCTIONS IN: transmembrane receptor activity, ATP binding; INVOLVED IN: signal transduction, apoptosis, defense response, innate immune response; LOCATED IN: intrinsic to membrane, chloroplast; EXPRESSED IN: 20 plant structures; EXPRESSED DURING: 13 growth stages; CONTAINS InterPro DOMAIN/s: NB-ARC (InterPro:IPR002182), Toll-Interleukin rece…
AT4G36160	17109247	17113872	3	2.25998	NAC domain containing protein 76	NAC domain containing protein 76 (NAC076); CONTAINS InterPro DOMAIN/s: No apical meristem (NAM) protein (InterPro:IPR003441); BEST Arabidopsis thaliana protein match is: vascular related NAC-domain protein 1 (TAIR:AT2G18060.1); Has 3021 Blast hits to 3016 proteins in 76 species: Archae - 0; Bacteria - 1; Metazoa - 0; Fungi - 0; Plants - 3020; Viruses - 0; Other Eukaryotes - 0 (source: NCBI BLink).
AT4G36170	17114141	17120085	3	1.9591		unknown protein; Has 2 Blast hits to 2 proteins in 1 species: Archae - 0; Bacteria - 0; Metazoa - 0; Fungi - 0; Plants - 2; Viruses - 0; Other Eukaryotes - 0 (source: NCBI BLink).
AT4G36180	17119834	17123966	3	1.9591	Leucine-rich receptor-like protein kinase family protein	Leucine-rich receptor-like protein kinase family protein; FUNCTIONS IN: protein serine/threonine kinase activity, kinase activity, ATP binding; INVOLVED IN: transmembrane receptor protein tyrosine kinase signaling pathway, protein amino acid phosphorylation; LOCATED IN: plasma membrane; EXPRESSED IN: 21 plant structures; EXPRESSED DURING: 13 growth stages; CONTAINS InterPro DOMAIN/s: Protein kina…
AT4G36380	17187610	17194588	3	3.19169	Cytochrome P450 superfamily protein	ROTUNDIFOLIA 3 (ROT3); CONTAINS InterPro DOMAIN/s: Cytochrome P450 (InterPro:IPR001128), Cytochrome P450, E-class, group IV (InterPro:IPR002403), Cytochrome P450, conserved site (InterPro:IPR017972); BEST Arabidopsis thaliana protein match is: cytochrome P450, family 90, subfamily D, polypeptide 1 (TAIR:AT3G13730.1); Has 30201 Blast hits to 17322 proteins in 780 species: Archae - 12; Bacteria - 1…
AT4G36640	17276774	17280528	3	2.15694	Sec14p-like phosphatidylinositol transfer family protein	Sec14p-like phosphatidylinositol transfer family protein; FUNCTIONS IN: transporter activity; INVOLVED IN: transport; LOCATED IN: intracellular; EXPRESSED IN: 23 plant structures; EXPRESSED DURING: 15 growth stages; CONTAINS InterPro DOMAIN/s: Cellular retinaldehyde-binding/triple function, C-terminal (InterPro:IPR001251), Cellular retinaldehyde-binding/triple function, N-terminal (InterPro:IPR00…
AT4G36648	17279201	17283132	3	2.15694	other RNA
AT4G36920	17397610	17403980	3	2.97642	Integrase-type DNA-binding superfamily protein	APETALA 2 (AP2); CONTAINS InterPro DOMAIN/s: DNA-binding, integrase-type (InterPro:IPR016177), Pathogenesis-related transcriptional factor/ERF, DNA-binding (InterPro:IPR001471); BEST Arabidopsis thaliana protein match is: target of early activation tagged (EAT) 3 (TAIR:AT5G67180.1); Has 8542 Blast hits to 5152 proteins in 275 species: Archae - 0; Bacteria - 58; Metazoa - 3; Fungi - 0; Plants - 83…
AT4G37260	17537490	17541771	3	2.49424	myb domain protein 73	myb domain protein 73 (MYB73); CONTAINS InterPro DOMAIN/s: SANT, DNA-binding (InterPro:IPR001005), Homeodomain-like (InterPro:IPR009057), Myb, DNA-binding (InterPro:IPR014778), HTH transcriptional regulator, Myb-type, DNA-binding (InterPro:IPR017930), Homeodomain-related (InterPro:IPR012287), Myb transcription factor (InterPro:IPR015495); BEST Arabidopsis thaliana protein match is: myb domain pro…
AT4G38420	17981719	17986466	3	3.55438	SKU5 similar 9	SKU5 similar 9 (sks9); FUNCTIONS IN: oxidoreductase activity, copper ion binding; INVOLVED IN: oxidation reduction; LOCATED IN: plant-type cell wall; EXPRESSED IN: 12 plant structures; EXPRESSED DURING: 9 growth stages; CONTAINS InterPro DOMAIN/s: Multicopper oxidase, type 3 (InterPro:IPR011707), Cupredoxin (InterPro:IPR008972), Multicopper oxidase, type 2 (InterPro:IPR011706), Multicopper oxidas…
AT4G38430	17985372	17989067	3	3.55438	rho guanyl-nucleotide exchange factor 1	rho guanyl-nucleotide exchange factor 1 (ROPGEF1); CONTAINS InterPro DOMAIN/s: Rop nucleotide exchanger, PRONE (InterPro:IPR005512); BEST Arabidopsis thaliana protein match is: RHO guanyl-nucleotide exchange factor 7 (TAIR:AT5G02010.1); Has 308 Blast hits to 304 proteins in 16 species: Archae - 0; Bacteria - 0; Metazoa - 0; Fungi - 0; Plants - 308; Viruses - 0; Other Eukaryotes - 0 (source: NCBI …
AT4G38520	18015173	18020674	3	2.1568	Protein phosphatase 2C family protein	Protein phosphatase 2C family protein; FUNCTIONS IN: protein serine/threonine phosphatase activity, catalytic activity; INVOLVED IN: protein amino acid dephosphorylation; LOCATED IN: protein serine/threonine phosphatase complex; EXPRESSED IN: 22 plant structures; EXPRESSED DURING: 13 growth stages; CONTAINS InterPro DOMAIN/s: Protein phosphatase 2C, manganese/magnesium aspartate binding site (Int…
AT4G38530	18018306	18023121	3	2.1568	phospholipase C1	phospholipase C1 (PLC1); FUNCTIONS IN: phospholipase C activity; INVOLVED IN: signal transduction, intracellular signaling pathway, lipid metabolic process; LOCATED IN: cellular_component unknown; EXPRESSED IN: 22 plant structures; EXPRESSED DURING: 13 growth stages; CONTAINS InterPro DOMAIN/s: Phospholipase C, phosphoinositol-specific, EF-hand-like (InterPro:IPR015359), Phospholipase C, phosphat…
AT4G38840	18124943	18126171	3	2.85078	SAUR-like auxin-responsive protein family	SAUR-like auxin-responsive protein family ; FUNCTIONS IN: molecular_function unknown; INVOLVED IN: response to auxin stimulus, response to cold; LOCATED IN: plasma membrane; EXPRESSED IN: 21 plant structures; EXPRESSED DURING: 13 growth stages; CONTAINS InterPro DOMAIN/s: Auxin responsive SAUR protein (InterPro:IPR003676); BEST Arabidopsis thaliana protein match is: SAUR-like auxin-responsive pro…
AT4G38850	18125559	18128180	3	2.85078	SAUR-like auxin-responsive protein family	SMALL AUXIN UPREGULATED 15 (SAUR15); CONTAINS InterPro DOMAIN/s: Auxin responsive SAUR protein (InterPro:IPR003676); BEST Arabidopsis thaliana protein match is: SAUR-like auxin-responsive protein family (TAIR:AT5G18050.1); Has 1222 Blast hits to 1213 proteins in 28 species: Archae - 0; Bacteria - 0; Metazoa - 0; Fungi - 0; Plants - 1221; Viruses - 0; Other Eukaryotes - 1 (source: NCBI BLink).
AT4G39800	18467848	18474608	3	2.62	myo-inositol-1-phosphate synthase 1	myo-inositol-1-phosphate synthase 1 (MIPS1); CONTAINS InterPro DOMAIN/s: Myo-inositol-1-phosphate synthase (InterPro:IPR002587), Myo-inositol-1-phosphate synthase, GAPDH-like (InterPro:IPR013021), NAD(P)-binding domain (InterPro:IPR016040); BEST Arabidopsis thaliana protein match is: myo-inositol-1-phosphate synthase 2 (TAIR:AT2G22240.1); Has 1863 Blast hits to 1859 proteins in 511 species: Archa…
AT4G40060	18569859	18574503	3	2.03664	homeobox protein 16	homeobox protein 16 (HB16); FUNCTIONS IN: sequence-specific DNA binding, transcription activator activity, sequence-specific DNA binding transcription factor activity; INVOLVED IN: in 6 processes; LOCATED IN: nucleus; EXPRESSED IN: 23 plant structures; EXPRESSED DURING: 13 growth stages; CONTAINS InterPro DOMAIN/s: Homeobox, conserved site (InterPro:IPR017970), Homeobox (InterPro:IPR001356), Home…
AT5G01230	92324	97894	3	2.08763	S-adenosyl-L-methionine-dependent methyltransferases superfamily protein	S-adenosyl-L-methionine-dependent methyltransferases superfamily protein; FUNCTIONS IN: methyltransferase activity, nucleic acid binding; INVOLVED IN: methylation, rRNA methylation; LOCATED IN: cellular_component unknown; EXPRESSED IN: 23 plant structures; EXPRESSED DURING: 13 growth stages; CONTAINS InterPro DOMAIN/s: Ribosomal RNA methyltransferase J (InterPro:IPR015507), Ribosomal RNA methyltr…
AT5G01240	95701	102293	3	2.08763	like AUXIN RESISTANT 1	like AUXIN RESISTANT 1 (LAX1); CONTAINS InterPro DOMAIN/s: Amino acid transporter, transmembrane (InterPro:IPR013057); BEST Arabidopsis thaliana protein match is: Transmembrane amino acid transporter family protein (TAIR:AT2G38120.1); Has 1807 Blast hits to 1807 proteins in 277 species: Archae - 0; Bacteria - 0; Metazoa - 736; Fungi - 347; Plants - 385; Viruses - 0; Other Eukaryotes - 339 (source…
AT5G01340	141555	145636	3	1.97685	Mitochondrial substrate carrier family protein	Mitochondrial substrate carrier family protein; FUNCTIONS IN: transporter activity, binding; INVOLVED IN: transport, mitochondrial transport, transmembrane transport; LOCATED IN: mitochondrial inner membrane, membrane; EXPRESSED IN: 23 plant structures; EXPRESSED DURING: 15 growth stages; CONTAINS InterPro DOMAIN/s: Mitochondrial substrate carrier (InterPro:IPR001993), Mitochondrial substrate/sol…
AT5G01370	150427	155639	3	2.34264	ALC-interacting protein 1	ALC-interacting protein 1 (ACI1); Has 1807 Blast hits to 1807 proteins in 277 species: Archae - 0; Bacteria - 0; Metazoa - 736; Fungi - 347; Plants - 385; Viruses - 0; Other Eukaryotes - 339 (source: NCBI BLink).
AT5G01380	154467	160264	3	2.34264	Homeodomain-like superfamily protein	Homeodomain-like superfamily protein; CONTAINS InterPro DOMAIN/s: SANT, DNA-binding (InterPro:IPR001005), MYB-like (InterPro:IPR017877); BEST Arabidopsis thaliana protein match is: Homeodomain-like superfamily protein (TAIR:AT2G38250.1); Has 1807 Blast hits to 1807 proteins in 277 species: Archae - 0; Bacteria - 0; Metazoa - 736; Fungi - 347; Plants - 385; Viruses - 0; Other Eukaryotes - 339 (sou…
AT5G01750	287734	291712	3	2.14466	Protein of unknown function (DUF567)	Protein of unknown function (DUF567); FUNCTIONS IN: molecular_function unknown; INVOLVED IN: biological_process unknown; LOCATED IN: chloroplast; EXPRESSED IN: 23 plant structures; EXPRESSED DURING: 13 growth stages; CONTAINS InterPro DOMAIN/s: Protein of unknown function DUF567 (InterPro:IPR007612); BEST Arabidopsis thaliana protein match is: Protein of unknown function (DUF567) (TAIR:AT1G33840.…
AT5G01760	291326	294313	3	2.14466	ENTH/VHS/GAT family protein	ENTH/VHS/GAT family protein; FUNCTIONS IN: protein transporter activity; INVOLVED IN: intracellular protein transport, intra-Golgi vesicle-mediated transport; LOCATED IN: Golgi stack, intracellular; CONTAINS InterPro DOMAIN/s: VHS (InterPro:IPR002014), GAT (InterPro:IPR004152), VHS subgroup (InterPro:IPR018205), ENTH/VHS (InterPro:IPR008942); BEST Arabidopsis thaliana protein match is: ENTH/VHS/G…
AT5G01800	305696	309434	3	2.20415	saposin B domain-containing protein	saposin B domain-containing protein; FUNCTIONS IN: molecular_function unknown; INVOLVED IN: N-terminal protein myristoylation, lipid metabolic process; LOCATED IN: endomembrane system; EXPRESSED IN: 23 plant structures; EXPRESSED DURING: 15 growth stages; CONTAINS InterPro DOMAIN/s: Saposin B (InterPro:IPR008139), Saposin-like (InterPro:IPR011001), Saposin-like type B, 1 (InterPro:IPR007856), Sap…
AT5G01810	308908	313193	3	2.20415	CBL-interacting protein kinase 15	CBL-interacting protein kinase 15 (CIPK15); CONTAINS InterPro DOMAIN/s: Protein kinase, ATP binding site (InterPro:IPR017441), Serine/threonine-protein kinase domain (InterPro:IPR002290), NAF/FISL domain (InterPro:IPR018451), Serine/threonine-protein kinase-like domain (InterPro:IPR017442), Protein kinase-like domain (InterPro:IPR011009), Serine/threonine-protein kinase, active site (InterPro:IPR…
AT5G01820	312097	318000	3	2.2038	serine/threonine protein kinase 1	serine/threonine protein kinase 1 (SR1); FUNCTIONS IN: protein serine/threonine kinase activity, protein kinase activity, kinase activity, ATP binding; INVOLVED IN: signal transduction, protein amino acid phosphorylation; LOCATED IN: vacuole; EXPRESSED IN: 23 plant structures; EXPRESSED DURING: 15 growth stages; CONTAINS InterPro DOMAIN/s: Protein kinase, ATP binding site (InterPro:IPR017441), Se…
AT5G01849	328773	332337	3	2.99129		unknown protein; Has 30201 Blast hits to 17322 proteins in 780 species: Archae - 12; Bacteria - 1396; Metazoa - 17338; Fungi - 3422; Plants - 5037; Viruses - 0; Other Eukaryotes - 2996 (source: NCBI BLink).
AT5G01850	331904	335630	3	2.99129	Protein kinase superfamily protein	Protein kinase superfamily protein; FUNCTIONS IN: protein serine/threonine/tyrosine kinase activity, kinase activity; INVOLVED IN: protein amino acid phosphorylation; EXPRESSED IN: 22 plant structures; EXPRESSED DURING: 13 growth stages; CONTAINS InterPro DOMAIN/s: Protein kinase, ATP binding site (InterPro:IPR017441), Serine/threonine-protein kinase domain (InterPro:IPR002290), Serine-threonine/…
AT5G02025	388828	392963	3	2.26879	pre-tRNA	tRNA-Gly (anticodon: GCC)
AT5G03210	762397	766321	3	2.06604		unknown protein; FUNCTIONS IN: molecular_function unknown; INVOLVED IN: biological_process unknown; LOCATED IN: endomembrane system; EXPRESSED IN: 11 plant structures; EXPRESSED DURING: 7 growth stages; Has 6 Blast hits to 6 proteins in 2 species: Archae - 0; Bacteria - 0; Metazoa - 0; Fungi - 0; Plants - 6; Viruses - 0; Other Eukaryotes - 0 (source: NCBI BLink).
AT5G05590	1666531	1671352	3	1.85407	phosphoribosylanthranilate isomerase 2	phosphoribosylanthranilate isomerase 2 (PAI2); CONTAINS InterPro DOMAIN/s: N-(5&apos;phosphoribosyl)anthranilate isomerase (PRAI) (InterPro:IPR001240), Aldolase-type TIM barrel (InterPro:IPR013785), Ribulose-phosphate binding barrel (InterPro:IPR011060); BEST Arabidopsis thaliana protein match is: phosphoribosylanthranilate isomerase 1 (TAIR:AT1G07780.5); Has 5501 Blast hits to 5500 proteins in 2…
AT5G05598	1668812	1672120	3	1.85407		LOCATED IN: endomembrane system; Has 0 Blast hits to 0 proteins in 0 species (source: NCBI BLink).
AT5G05600	1672062	1676239	3	2.03341	2-oxoglutarate (2OG) and Fe(II)-dependent oxygenase superfamily protein	2-oxoglutarate (2OG) and Fe(II)-dependent oxygenase superfamily protein; FUNCTIONS IN: oxidoreductase activity, iron ion binding; INVOLVED IN: response to salt stress, response to karrikin; EXPRESSED IN: 15 plant structures; EXPRESSED DURING: 9 growth stages; CONTAINS InterPro DOMAIN/s: Isopenicillin N synthase (InterPro:IPR002283), Oxoglutarate/iron-dependent oxygenase (InterPro:IPR005123); BEST…
AT5G05700	1711170	1715875	3	2.51249	arginine-tRNA protein transferase 1	arginine-tRNA protein transferase 1 (ATE1); CONTAINS InterPro DOMAIN/s: Arginine-tRNA-protein transferase, N-terminal (InterPro:IPR007471), Arginine-tRNA-protein transferase 1, eukaryotic (InterPro:IPR017137), Arginine-tRNA-protein transferase, C-terminal (InterPro:IPR007472); BEST Arabidopsis thaliana protein match is: arginine-tRNA protein transferase 2 (TAIR:AT3G11240.1); Has 1807 Blast hits t…
AT5G06040	1814371	1817137	3	2.19879	self-incompatibility protein-related	self-incompatibility protein-related; FUNCTIONS IN: molecular_function unknown; INVOLVED IN: biological_process unknown; LOCATED IN: endomembrane system; BEST Arabidopsis thaliana protein match is: Plant self-incompatibility protein S1 family (TAIR:AT5G06030.1); Has 1807 Blast hits to 1807 proteins in 277 species: Archae - 0; Bacteria - 0; Metazoa - 736; Fungi - 347; Plants - 385; Viruses - 0; Ot…
AT5G06043	1816037	1820132	3	2.19879		unknown protein; FUNCTIONS IN: molecular_function unknown; INVOLVED IN: biological_process unknown; LOCATED IN: chloroplast; Has 11 Blast hits to 11 proteins in 5 species: Archae - 0; Bacteria - 0; Metazoa - 0; Fungi - 0; Plants - 11; Viruses - 0; Other Eukaryotes - 0 (source: NCBI BLink).
AT5G06390	1950282	1955959	3	2.15739	FASCICLIN-like arabinogalactan protein 17 precursor	FASCICLIN-like arabinogalactan protein 17 precursor (FLA17); FUNCTIONS IN: molecular_function unknown; INVOLVED IN: cell adhesion; LOCATED IN: vacuole; EXPRESSED IN: guard cell; CONTAINS InterPro DOMAIN/s: FAS1 domain (InterPro:IPR000782); BEST Arabidopsis thaliana protein match is: FASCICLIN-like arabinogalactan protein 18 precursor (TAIR:AT3G11700.1); Has 803 Blast hits to 777 proteins in 229 s…
AT5G08139	2613345	2619142	3	2.46539	RING/U-box superfamily protein	RING/U-box superfamily protein; FUNCTIONS IN: zinc ion binding; INVOLVED IN: biological_process unknown; LOCATED IN: cellular_component unknown; EXPRESSED IN: 23 plant structures; EXPRESSED DURING: 13 growth stages; CONTAINS InterPro DOMAIN/s: Zinc finger, RING-type (InterPro:IPR001841), Zinc finger, C3HC4 RING-type (InterPro:IPR018957); BEST Arabidopsis thaliana protein match is: RING/U-box supe…
AT5G08520	2755116	2759317	3	1.93438	Duplicated homeodomain-like superfamily protein	Duplicated homeodomain-like superfamily protein; CONTAINS InterPro DOMAIN/s: Molecular chaperone, heat shock protein, Hsp40, DnaJ (InterPro:IPR015609), SANT, eukarya (InterPro:IPR017884), Myb-like DNA-binding domain, SHAQKYF class (InterPro:IPR006447), SANT, DNA-binding (InterPro:IPR001005), Myb, DNA-binding (InterPro:IPR014778), Homeodomain-like (InterPro:IPR009057), HTH transcriptional regulato…
AT5G08530	2758362	2762029	3	1.93438	51 kDa subunit of complex I	51 kDa subunit of complex I (CI51); FUNCTIONS IN: 4 iron, 4 sulfur cluster binding, NAD or NADH binding, FMN binding, NADH dehydrogenase (ubiquinone) activity, oxidoreductase activity, acting on NADH or NADPH; INVOLVED IN: oxidation reduction, mitochondrial electron transport, NADH to ubiquinone; LOCATED IN: mitochondrion, mitochondrial respiratory chain complex I, respiratory chain complex I; EX…
AT5G09585	2974776	2975548	3	2.20686	U2.5; snRNA	gi|17664|emb|X06476.1|ATU25 Arabidopsis thaliana U2 RNA gene (U2.5)
AT5G09590	2975306	2978942	3	2.20686	mitochondrial HSO70 2	mitochondrial HSO70 2 (MTHSC70-2); FUNCTIONS IN: ATP binding; INVOLVED IN: protein folding, response to cadmium ion, response to salt stress, response to virus, response to heat; LOCATED IN: mitochondrion, cell wall, plasma membrane, chloroplast, mitochondrial matrix; EXPRESSED IN: 26 plant structures; EXPRESSED DURING: 16 growth stages; CONTAINS InterPro DOMAIN/s: Heat shock protein 70, conserve…
AT5G09800	3041512	3047218	3	3.23066	ARM repeat superfamily protein	ARM repeat superfamily protein; FUNCTIONS IN: ubiquitin-protein ligase activity, binding; INVOLVED IN: response to chitin; LOCATED IN: ubiquitin ligase complex; EXPRESSED IN: 10 plant structures; EXPRESSED DURING: L mature pollen stage, LP.06 six leaves visible, M germinated pollen stage, 4 anthesis; CONTAINS InterPro DOMAIN/s: U box domain (InterPro:IPR003613), Armadillo-like helical (InterPro:I…
AT5G09805	3044413	3049017	3	3.23066	inflorescence deficient in abscission (IDA)-like 3	inflorescence deficient in abscission (IDA)-like 3 (IDL3); BEST Arabidopsis thaliana protein match is: inflorescence deficient in abscission (IDA)-like 2 (TAIR:AT5G64667.1); Has 25 Blast hits to 25 proteins in 6 species: Archae - 0; Bacteria - 0; Metazoa - 0; Fungi - 0; Plants - 25; Viruses - 0; Other Eukaryotes - 0 (source: NCBI BLink).
AT5G09860	3065889	3072433	3	3.21781	nuclear matrix protein-related	THO1; CONTAINS InterPro DOMAIN/s: THO complex, subunit THOC1 (InterPro:IPR021861); Has 30201 Blast hits to 17322 proteins in 780 species: Archae - 12; Bacteria - 1396; Metazoa - 17338; Fungi - 3422; Plants - 5037; Viruses - 0; Other Eukaryotes - 2996 (source: NCBI BLink).
AT5G09870	3070933	3079762	3	3.21781	cellulose synthase 5	cellulose synthase 5 (CESA5); FUNCTIONS IN: cellulose synthase activity, transferase activity, transferring glycosyl groups; INVOLVED IN: response to cyclopentenone, plant-type cell wall biogenesis; LOCATED IN: plasma membrane; EXPRESSED IN: 25 plant structures; EXPRESSED DURING: 13 growth stages; CONTAINS InterPro DOMAIN/s: Cellulose synthase (InterPro:IPR005150), Zinc finger, RING-type (InterPr…
AT5G09876	3078262	3081442	3	2.19222		unknown protein; FUNCTIONS IN: molecular_function unknown; INVOLVED IN: biological_process unknown; LOCATED IN: cellular_component unknown; Has 5 Blast hits to 5 proteins in 2 species: Archae - 0; Bacteria - 0; Metazoa - 0; Fungi - 0; Plants - 5; Viruses - 0; Other Eukaryotes - 0 (source: NCBI BLink).
AT5G10510	3312529	3320370	3	2.6995	AINTEGUMENTA-like 6	AINTEGUMENTA-like 6 (AIL6); CONTAINS InterPro DOMAIN/s: DNA-binding, integrase-type (InterPro:IPR016177), Pathogenesis-related transcriptional factor/ERF, DNA-binding (InterPro:IPR001471); BEST Arabidopsis thaliana protein match is: AINTEGUMENTA-like 7 (TAIR:AT5G65510.1); Has 34181 Blast hits to 11297 proteins in 411 species: Archae - 14; Bacteria - 43; Metazoa - 1028; Fungi - 1178; Plants - 6969…
AT5G10695	3377451	3378053	3	2.10573		unknown protein; BEST Arabidopsis thaliana protein match is: unknown protein (TAIR:AT5G57123.1); Has 30201 Blast hits to 17322 proteins in 780 species: Archae - 12; Bacteria - 1396; Metazoa - 17338; Fungi - 3422; Plants - 5037; Viruses - 0; Other Eukaryotes - 2996 (source: NCBI BLink).
AT5G11070	3514717	3517223	3	2.66072		unknown protein; Has 1807 Blast hits to 1807 proteins in 277 species: Archae - 0; Bacteria - 0; Metazoa - 736; Fungi - 347; Plants - 385; Viruses - 0; Other Eukaryotes - 339 (source: NCBI BLink).
AT5G11700	3762346	3772818	3	2.3372		LOCATED IN: vacuole; EXPRESSED IN: 24 plant structures; EXPRESSED DURING: 13 growth stages; BEST Arabidopsis thaliana protein match is: glycine-rich protein (TAIR:AT4G32920.3); Has 1807 Blast hits to 1807 proteins in 277 species: Archae - 0; Bacteria - 0; Metazoa - 736; Fungi - 347; Plants - 385; Viruses - 0; Other Eukaryotes - 339 (source: NCBI BLink).
AT5G11710	3771416	3776814	3	2.3372	ENTH/VHS family protein	ENTH/VHS family protein; FUNCTIONS IN: binding; INVOLVED IN: protein targeting to vacuole; LOCATED IN: thylakoid, actin filament, Golgi apparatus; EXPRESSED IN: 26 plant structures; EXPRESSED DURING: 15 growth stages; CONTAINS InterPro DOMAIN/s: Epsin, N-terminal (InterPro:IPR001026), Epsin-like, N-terminal (InterPro:IPR013809), ENTH/VHS (InterPro:IPR008942); BEST Arabidopsis thaliana protein mat…
AT5G11730	3780146	3784213	3	2.95197	Core-2/I-branching beta-1,6-N-acetylglucosaminyltransferase family protein	Core-2/I-branching beta-1,6-N-acetylglucosaminyltransferase family protein; INVOLVED IN: biological_process unknown; EXPRESSED IN: 23 plant structures; EXPRESSED DURING: 13 growth stages; CONTAINS InterPro DOMAIN/s: Core-2/I-Branching enzyme (InterPro:IPR021141); BEST Arabidopsis thaliana protein match is: Core-2/I-branching beta-1,6-N-acetylglucosaminyltransferase family protein (TAIR:AT5G25970.…
AT5G11740	3782713	3786292	3	2.95197	arabinogalactan protein 15	arabinogalactan protein 15 (AGP15); Has 1807 Blast hits to 1807 proteins in 277 species: Archae - 0; Bacteria - 0; Metazoa - 736; Fungi - 347; Plants - 385; Viruses - 0; Other Eukaryotes - 339 (source: NCBI BLink).
AT5G11750	3784792	3789259	3	2.95197	Ribosomal protein L19 family protein	Ribosomal protein L19 family protein; FUNCTIONS IN: structural constituent of ribosome; INVOLVED IN: translation, ribosome biogenesis; LOCATED IN: ribosome, intracellular; CONTAINS InterPro DOMAIN/s: Ribosomal protein L19 (InterPro:IPR001857); BEST Arabidopsis thaliana protein match is: Ribosomal protein L19 family protein (TAIR:AT4G11630.1); Has 1807 Blast hits to 1807 proteins in 277 species: A…
AT5G11950	3852417	3858483	3	3.04855	Putative lysine decarboxylase family protein	Putative lysine decarboxylase family protein; FUNCTIONS IN: protein homodimerization activity; INVOLVED IN: lysine biosynthetic process via diaminopimelate; LOCATED IN: cytosol, nucleus; EXPRESSED IN: 25 plant structures; EXPRESSED DURING: 13 growth stages; CONTAINS InterPro DOMAIN/s: Conserved hypothetical protein CHP00730 (InterPro:IPR005269); BEST Arabidopsis thaliana protein match is: lysine …
AT5G11960	3857079	3863071	3	3.04855	Protein of unknown function (DUF803)	Protein of unknown function (DUF803); CONTAINS InterPro DOMAIN/s: Protein of unknown function DUF803 (InterPro:IPR008521); Has 30201 Blast hits to 17322 proteins in 780 species: Archae - 12; Bacteria - 1396; Metazoa - 17338; Fungi - 3422; Plants - 5037; Viruses - 0; Other Eukaryotes - 2996 (source: NCBI BLink).
AT5G15340	4982231	4984959	3	2.50613	Pentatricopeptide repeat (PPR) superfamily protein	Pentatricopeptide repeat (PPR) superfamily protein; INVOLVED IN: biological_process unknown; LOCATED IN: mitochondrion; CONTAINS InterPro DOMAIN/s: Pentatricopeptide repeat (InterPro:IPR002885); BEST Arabidopsis thaliana protein match is: Tetratricopeptide repeat (TPR)-like superfamily protein (TAIR:AT2G29760.1); Has 30617 Blast hits to 12777 proteins in 204 species: Archae - 0; Bacteria - 4; Met…
AT5G15350	4984144	4987437	3	2.50613	early nodulin-like protein 17	early nodulin-like protein 17 (ENODL17); FUNCTIONS IN: electron carrier activity, copper ion binding; LOCATED IN: anchored to plasma membrane, plasma membrane, vacuole, anchored to membrane; EXPRESSED IN: 24 plant structures; EXPRESSED DURING: 13 growth stages; CONTAINS InterPro DOMAIN/s: Plastocyanin-like (InterPro:IPR003245), Cupredoxin (InterPro:IPR008972); BEST Arabidopsis thaliana protein ma…
AT5G15940	5202452	5205871	3	2.20355	NAD(P)-binding Rossmann-fold superfamily protein	NAD(P)-binding Rossmann-fold superfamily protein; FUNCTIONS IN: oxidoreductase activity, binding, catalytic activity; INVOLVED IN: oxidation reduction, metabolic process; EXPRESSED IN: sperm cell, pollen tube; CONTAINS InterPro DOMAIN/s: NAD(P)-binding domain (InterPro:IPR016040), Glucose/ribitol dehydrogenase (InterPro:IPR002347), Short-chain dehydrogenase/reductase SDR (InterPro:IPR002198); BES…
AT5G16567	5415891	5420585	3	2.37313		unknown protein; Has 30201 Blast hits to 17322 proteins in 780 species: Archae - 12; Bacteria - 1396; Metazoa - 17338; Fungi - 3422; Plants - 5037; Viruses - 0; Other Eukaryotes - 2996 (source: NCBI BLink).
AT5G16570	5420243	5425889	3	2.37313	glutamine synthetase 1;4	glutamine synthetase 1;4 (GLN1;4); CONTAINS InterPro DOMAIN/s: Glutamine synthetase, catalytic domain (InterPro:IPR008146), Glutamine synthetase, beta-Grasp (InterPro:IPR008147), Glutamine synthetase/guanido kinase, catalytic domain (InterPro:IPR014746); BEST Arabidopsis thaliana protein match is: glutamine synthase clone R1 (TAIR:AT5G37600.1); Has 30201 Blast hits to 17322 proteins in 780 specie…
AT5G17460	5756888	5760966	3	2.16136		unknown protein; FUNCTIONS IN: molecular_function unknown; INVOLVED IN: response to salt stress; LOCATED IN: mitochondrion; Has 30201 Blast hits to 17322 proteins in 780 species: Archae - 12; Bacteria - 1396; Metazoa - 17338; Fungi - 3422; Plants - 5037; Viruses - 0; Other Eukaryotes - 2996 (source: NCBI BLink).
AT5G19095	6398239	6402809	3	2.08353	pre-tRNA	tRNA-Gly (anticodon: GCC)
AT5G19240	6468484	6471906	3	2.19189	Glycoprotein membrane precursor GPI-anchored	Glycoprotein membrane precursor GPI-anchored; FUNCTIONS IN: molecular_function unknown; INVOLVED IN: biological_process unknown; LOCATED IN: endomembrane system; EXPRESSED IN: 24 plant structures; EXPRESSED DURING: 14 growth stages; BEST Arabidopsis thaliana protein match is: Glycoprotein membrane precursor GPI-anchored (TAIR:AT5G19230.1); Has 1807 Blast hits to 1807 proteins in 277 species: Arch…
AT5G19250	6471062	6474445	3	2.19189	Glycoprotein membrane precursor GPI-anchored	Glycoprotein membrane precursor GPI-anchored; FUNCTIONS IN: molecular_function unknown; INVOLVED IN: biological_process unknown; LOCATED IN: anchored to plasma membrane, anchored to membrane; EXPRESSED IN: 24 plant structures; EXPRESSED DURING: 13 growth stages; BEST Arabidopsis thaliana protein match is: Glycoprotein membrane precursor GPI-anchored (TAIR:AT3G06035.1); Has 1807 Blast hits to 1807…
AT5G21090	7163188	7168184	3	3.06202	Leucine-rich repeat (LRR) family protein	Leucine-rich repeat (LRR) family protein; INVOLVED IN: signal transduction; LOCATED IN: endomembrane system; EXPRESSED IN: 22 plant structures; EXPRESSED DURING: 13 growth stages; CONTAINS InterPro DOMAIN/s: Leucine-rich repeat-containing N-terminal domain, type 2 (InterPro:IPR013210), Leucine-rich repeat (InterPro:IPR001611); BEST Arabidopsis thaliana protein match is: Leucine-rich repeat (LRR) …
AT5G21100	7167255	7172428	3	3.06202	Plant L-ascorbate oxidase	Plant L-ascorbate oxidase; FUNCTIONS IN: oxidoreductase activity, copper ion binding, L-ascorbate oxidase activity; INVOLVED IN: oxidation reduction; LOCATED IN: plant-type cell wall; EXPRESSED IN: 21 plant structures; EXPRESSED DURING: 13 growth stages; CONTAINS InterPro DOMAIN/s: Multicopper oxidase, type 3 (InterPro:IPR011707), Multicopper oxidase, type 2 (InterPro:IPR011706), Cupredoxin (Inte…
AT5G21105	7170928	7178615	3	2.35979	Plant L-ascorbate oxidase	Plant L-ascorbate oxidase; FUNCTIONS IN: oxidoreductase activity, L-ascorbate oxidase activity, copper ion binding; INVOLVED IN: oxidation reduction; LOCATED IN: cell wall; EXPRESSED IN: 23 plant structures; EXPRESSED DURING: 13 growth stages; CONTAINS InterPro DOMAIN/s: Multicopper oxidase, type 2 (InterPro:IPR011706), Multicopper oxidase, type 3 (InterPro:IPR011707), Cupredoxin (InterPro:IPR008…
AT5G21482	7223727	7231710	3	2.23771	cytokinin oxidase 7	cytokinin oxidase 7 (CKX7); CONTAINS InterPro DOMAIN/s: Cytokinin dehydrogenase 1, FAD/cytokinin binding domain (InterPro:IPR015345), FAD-binding, type 2 (InterPro:IPR016166), FAD-linked oxidase-like, C-terminal (InterPro:IPR016164), FAD linked oxidase, N-terminal (InterPro:IPR006094); BEST Arabidopsis thaliana protein match is: cytokinin oxidase/dehydrogenase 1 (TAIR:AT2G41510.1); Has 8328 Blast…
AT5G23810	8025378	8031268	3	2.49348	amino acid permease 7	amino acid permease 7 (AAP7); CONTAINS InterPro DOMAIN/s: Amino acid transporter, transmembrane (InterPro:IPR013057); BEST Arabidopsis thaliana protein match is: amino acid permease 8 (TAIR:AT1G10010.1); Has 1807 Blast hits to 1807 proteins in 277 species: Archae - 0; Bacteria - 0; Metazoa - 736; Fungi - 347; Plants - 385; Viruses - 0; Other Eukaryotes - 339 (source: NCBI BLink).
AT5G24590	8415162	8419767	3	2.42098	TCV-interacting protein	TCV-interacting protein (TIP); CONTAINS InterPro DOMAIN/s: No apical meristem (NAM) protein (InterPro:IPR003441); BEST Arabidopsis thaliana protein match is: NAC domain containing protein 62 (TAIR:AT3G49530.1); Has 2952 Blast hits to 2945 proteins in 75 species: Archae - 0; Bacteria - 0; Metazoa - 0; Fungi - 0; Plants - 2952; Viruses - 0; Other Eukaryotes - 0 (source: NCBI BLink).
AT5G24930	8586234	8591407	3	2.29102	CONSTANS-like 4	CONSTANS-like 4 (COL4); FUNCTIONS IN: sequence-specific DNA binding transcription factor activity, zinc ion binding; INVOLVED IN: regulation of transcription; LOCATED IN: intracellular, chloroplast; EXPRESSED IN: 21 plant structures; EXPRESSED DURING: 13 growth stages; CONTAINS InterPro DOMAIN/s: CCT domain (InterPro:IPR010402), Zinc finger, B-box (InterPro:IPR000315); BEST Arabidopsis thaliana p…
AT5G25280	8770789	8777500	3	2.50292	serine-rich protein-related	serine-rich protein-related; BEST Arabidopsis thaliana protein match is: serine-rich protein-related (TAIR:AT5G11090.1); Has 1306 Blast hits to 350 proteins in 64 species: Archae - 0; Bacteria - 8; Metazoa - 365; Fungi - 73; Plants - 167; Viruses - 0; Other Eukaryotes - 693 (source: NCBI BLink).
AT5G26040	9098916	9103179	3	1.90746	histone deacetylase 2	histone deacetylase 2 (HDA2); CONTAINS InterPro DOMAIN/s: Histone deacetylase superfamily (InterPro:IPR000286); BEST Arabidopsis thaliana protein match is: histone deacetylase 9 (TAIR:AT3G44680.1); Has 5195 Blast hits to 5176 proteins in 1086 species: Archae - 142; Bacteria - 1739; Metazoa - 784; Fungi - 275; Plants - 317; Viruses - 0; Other Eukaryotes - 1938 (source: NCBI BLink).
AT5G27030	9508878	9518407	3	2.90937	TOPLESS-related 3	TOPLESS-related 3 (TPR3); FUNCTIONS IN: protein binding; INVOLVED IN: primary shoot apical meristem specification; LOCATED IN: endomembrane system; CONTAINS InterPro DOMAIN/s: WD40 repeat 2 (InterPro:IPR019782), WD40 repeat, conserved site (InterPro:IPR019775), WD40 repeat (InterPro:IPR001680), CTLH, C-terminal LisH motif (InterPro:IPR006595), WD40 repeat-like-containing domain (InterPro:IPR01104…
AT5G35735	13899252	13905997	3	2.07567	Auxin-responsive family protein	Auxin-responsive family protein; LOCATED IN: plasma membrane, membrane; EXPRESSED IN: 21 plant structures; EXPRESSED DURING: 12 growth stages; CONTAINS InterPro DOMAIN/s: Cytochrome b561, eukaryote (InterPro:IPR004877), Uncharacterised conserved protein UCP037471 (InterPro:IPR017214), Protein of unknown function DUF568, DOMON-like (InterPro:IPR007613), DOMON related (InterPro:IPR005018), Cytochro…
AT5G37760	14997046	14998854	3	2.55234	Chaperone DnaJ-domain superfamily protein	Chaperone DnaJ-domain superfamily protein; FUNCTIONS IN: unfolded protein binding, heat shock protein binding; INVOLVED IN: protein folding; LOCATED IN: cellular_component unknown; CONTAINS InterPro DOMAIN/s: Molecular chaperone, heat shock protein, Hsp40, DnaJ (InterPro:IPR015609), Heat shock protein DnaJ, N-terminal (InterPro:IPR001623), Heat shock protein DnaJ (InterPro:IPR003095); BEST Arabid…
AT5G37770	14998219	15002619	3	2.55234	EF hand calcium-binding protein family	TOUCH 2 (TCH2); FUNCTIONS IN: calcium ion binding; INVOLVED IN: in 13 processes; LOCATED IN: plasma membrane, actin cytoskeleton; EXPRESSED IN: 34 plant structures; EXPRESSED DURING: 14 growth stages; CONTAINS InterPro DOMAIN/s: EF-Hand 1, calcium-binding site (InterPro:IPR018247), EF-HAND 2 (InterPro:IPR018249), EF-hand-like domain (InterPro:IPR011992), Calcium-binding EF-hand (InterPro:IPR00204…
AT5G38560	15436249	15444310	3	2.70346	Protein kinase superfamily protein	Protein kinase superfamily protein; FUNCTIONS IN: structural constituent of cell wall, protein serine/threonine kinase activity, protein kinase activity, kinase activity, ATP binding; INVOLVED IN: protein amino acid phosphorylation; LOCATED IN: plasma membrane; EXPRESSED IN: 23 plant structures; EXPRESSED DURING: 13 growth stages; CONTAINS InterPro DOMAIN/s: Protein kinase, ATP binding site (Inte…
AT5G38565	15443164	15449009	3	2.70346	F-box/FBD-like domains containing protein	F-box/FBD-like domains containing protein; CONTAINS InterPro DOMAIN/s: F-box domain, cyclin-like (InterPro:IPR001810), FBD (InterPro:IPR013596), F-box domain, Skp2-like (InterPro:IPR022364), FBD-like (InterPro:IPR006566); BEST Arabidopsis thaliana protein match is: F-box/RNI-like superfamily protein (TAIR:AT5G38570.1); Has 1399 Blast hits to 1333 proteins in 18 species: Archae - 0; Bacteria - 0; …
AT5G40390	16158515	16166180	3	2.89008	Raffinose synthase family protein	seed imbibition 1-like (SIP1); FUNCTIONS IN: hydrolase activity, hydrolyzing O-glycosyl compounds, galactinol-sucrose galactosyltransferase activity; INVOLVED IN: mannitol biosynthetic process, raffinose family oligosaccharide biosynthetic process, response to water deprivation, sucrose biosynthetic process; LOCATED IN: chloroplast; EXPRESSED IN: 22 plant structures; EXPRESSED DURING: 13 growth s…
AT5G41100	16446537	16452381	3	1.93518		FUNCTIONS IN: molecular_function unknown; INVOLVED IN: biological_process unknown; LOCATED IN: plasma membrane; EXPRESSED IN: 23 plant structures; EXPRESSED DURING: 13 growth stages; BEST Arabidopsis thaliana protein match is: hydroxyproline-rich glycoprotein family protein (TAIR:AT3G26910.2); Has 1503 Blast hits to 1197 proteins in 220 species: Archae - 4; Bacteria - 108; Metazoa - 481; Fungi - …
AT5G41109	16450953	16451470	3	1.93518		unknown protein; LOCATED IN: endomembrane system; Has 30201 Blast hits to 17322 proteins in 780 species: Archae - 12; Bacteria - 1396; Metazoa - 17338; Fungi - 3422; Plants - 5037; Viruses - 0; Other Eukaryotes - 2996 (source: NCBI BLink).
AT5G41315	16526455	16534379	3	2.32754	basic helix-loop-helix (bHLH) DNA-binding superfamily protein	GLABROUS 3 (GL3); CONTAINS InterPro DOMAIN/s: Helix-loop-helix DNA-binding domain (InterPro:IPR001092), Helix-loop-helix DNA-binding (InterPro:IPR011598); BEST Arabidopsis thaliana protein match is: basic helix-loop-helix (bHLH) DNA-binding superfamily protein (TAIR:AT1G63650.3); Has 30201 Blast hits to 17322 proteins in 780 species: Archae - 12; Bacteria - 1396; Metazoa - 17338; Fungi - 3422; Pl…
AT5G42050	16814749	16817708	3	2.58614	DCD (Development and Cell Death) domain protein	DCD (Development and Cell Death) domain protein; CONTAINS InterPro DOMAIN/s: Development/cell death domain (InterPro:IPR013989), Kelch related (InterPro:IPR013089); BEST Arabidopsis thaliana protein match is: DCD (Development and Cell Death) domain protein (TAIR:AT3G27090.1); Has 30201 Blast hits to 17322 proteins in 780 species: Archae - 12; Bacteria - 1396; Metazoa - 17338; Fungi - 3422; Plants…
AT5G42053	16817301	16818388	3	2.58614		unknown protein; Has 30201 Blast hits to 17322 proteins in 780 species: Archae - 12; Bacteria - 1396; Metazoa - 17338; Fungi - 3422; Plants - 5037; Viruses - 0; Other Eukaryotes - 2996 (source: NCBI BLink).
AT5G42680	17111098	17116428	3	3.00563	Protein of unknown function, DUF617	Protein of unknown function, DUF617; CONTAINS InterPro DOMAIN/s: Protein of unknown function DUF617, plant (InterPro:IPR006460); BEST Arabidopsis thaliana protein match is: Protein of unknown function, DUF617 (TAIR:AT4G39610.1); Has 1807 Blast hits to 1807 proteins in 277 species: Archae - 0; Bacteria - 0; Metazoa - 736; Fungi - 347; Plants - 385; Viruses - 0; Other Eukaryotes - 339 (source: NCBI…
AT5G44060	17728005	17733405	3	2.33133		unknown protein; BEST Arabidopsis thaliana protein match is: unknown protein (TAIR:AT1G04000.1); Has 1807 Blast hits to 1807 proteins in 277 species: Archae - 0; Bacteria - 0; Metazoa - 736; Fungi - 347; Plants - 385; Viruses - 0; Other Eukaryotes - 339 (source: NCBI BLink).
AT5G44260	17828126	17832779	3	2.49088	Zinc finger C-x8-C-x5-C-x3-H type family protein	Zinc finger C-x8-C-x5-C-x3-H type family protein; CONTAINS InterPro DOMAIN/s: Zinc finger, CCCH-type (InterPro:IPR000571); BEST Arabidopsis thaliana protein match is: Zinc finger C-x8-C-x5-C-x3-H type family protein (TAIR:AT1G03790.1); Has 1182 Blast hits to 968 proteins in 143 species: Archae - 0; Bacteria - 0; Metazoa - 415; Fungi - 15; Plants - 396; Viruses - 3; Other Eukaryotes - 353 (source:…
AT5G44283	17839254	17840220	3	2.21633	pre-tRNA	tRNA-Lys (anticodon: TTT)
AT5G44286	17839656	17840424	3	2.21633	snoRNA	snoRNA
AT5G44290	17840304	17845166	3	2.21633	Protein kinase superfamily protein	Protein kinase superfamily protein; FUNCTIONS IN: protein serine/threonine kinase activity, protein kinase activity, kinase activity, ATP binding; INVOLVED IN: protein amino acid phosphorylation, N-terminal protein myristoylation; LOCATED IN: plasma membrane; EXPRESSED IN: 22 plant structures; EXPRESSED DURING: 13 growth stages; CONTAINS InterPro DOMAIN/s: Protein kinase, ATP binding site (InterP…
AT5G44680	18022715	18028991	3	2.20713	DNA glycosylase superfamily protein	DNA glycosylase superfamily protein; FUNCTIONS IN: DNA-3-methyladenine glycosylase I activity, catalytic activity; INVOLVED IN: DNA repair, base-excision repair; EXPRESSED IN: 21 plant structures; EXPRESSED DURING: 13 growth stages; CONTAINS InterPro DOMAIN/s: DNA glycosylase (InterPro:IPR011257), Methyladenine glycosylase (InterPro:IPR005019); BEST Arabidopsis thaliana protein match is: DNA glyc…
AT5G44690	18027838	18032864	3	2.20713		unknown protein; BEST Arabidopsis thaliana protein match is: unknown protein (TAIR:AT4G20160.1); Has 30201 Blast hits to 17322 proteins in 780 species: Archae - 12; Bacteria - 1396; Metazoa - 17338; Fungi - 3422; Plants - 5037; Viruses - 0; Other Eukaryotes - 2996 (source: NCBI BLink).
AT5G44800	18081919	18095713	3	2.1739	chromatin remodeling 4	chromatin remodeling 4 (CHR4); FUNCTIONS IN: in 6 functions; INVOLVED IN: chromatin assembly or disassembly, regulation of transcription; LOCATED IN: chromatin, nucleus; EXPRESSED IN: 24 plant structures; EXPRESSED DURING: 11 growth stages; CONTAINS InterPro DOMAIN/s: Protein of unknown function DUF1087 (InterPro:IPR009463), Zinc finger, PHD-type, conserved site (InterPro:IPR019786), Zinc finger,…
AT5G44820	18094213	18100128	3	2.1739	Nucleotide-diphospho-sugar transferase family protein	Nucleotide-diphospho-sugar transferase family protein; CONTAINS InterPro DOMAIN/s: Nucleotide-diphospho-sugar transferase, predicted (InterPro:IPR005069); BEST Arabidopsis thaliana protein match is: unknown protein (TAIR:AT4G19970.1); Has 35333 Blast hits to 34131 proteins in 2444 species: Archae - 798; Bacteria - 22429; Metazoa - 974; Fungi - 991; Plants - 531; Viruses - 0; Other Eukaryotes - 96…
AT5G45340	18367142	18373991	3	1.98797	cytochrome P450, family 707, subfamily A, polypeptide 3	cytochrome P450, family 707, subfamily A, polypeptide 3 (CYP707A3); FUNCTIONS IN: oxygen binding, (+)-abscisic acid 8\\\'-hydroxylase activity; INVOLVED IN: in 8 processes; LOCATED IN: endomembrane system; EXPRESSED IN: 25 plant structures; EXPRESSED DURING: 12 growth stages; CONTAINS InterPro DOMAIN/s: Cytochrome P450 (InterPro:IPR001128), Cytochrome P450, E-class, group I (InterPro:IPR002401), …
AT5G47230	19179849	19182629	3	2.33887	ethylene responsive element binding factor 5	ethylene responsive element binding factor 5 (ERF5); CONTAINS InterPro DOMAIN/s: DNA-binding, integrase-type (InterPro:IPR016177), Pathogenesis-related transcriptional factor/ERF, DNA-binding (InterPro:IPR001471); BEST Arabidopsis thaliana protein match is: ethylene responsive element binding factor 6 (TAIR:AT4G17490.1); Has 30201 Blast hits to 17322 proteins in 780 species: Archae - 12; Bacteria…
AT5G48720	19755881	19763152	3	6.65117	x-ray induced transcript 1	X-RAY INDUCED TRANSCRIPT 1 (XRI1); BEST Arabidopsis thaliana protein match is: unknown protein (TAIR:AT2G01990.1); Has 117 Blast hits to 117 proteins in 14 species: Archae - 0; Bacteria - 0; Metazoa - 0; Fungi - 0; Plants - 117; Viruses - 0; Other Eukaryotes - 0 (source: NCBI BLink).
AT5G48730	19761721	19765195	3	6.65117	Pentatricopeptide repeat (PPR) superfamily protein	Pentatricopeptide repeat (PPR) superfamily protein; INVOLVED IN: biological_process unknown; LOCATED IN: chloroplast; EXPRESSED IN: 21 plant structures; EXPRESSED DURING: 13 growth stages; CONTAINS InterPro DOMAIN/s: Pentatricopeptide repeat (InterPro:IPR002885); BEST Arabidopsis thaliana protein match is: Tetratricopeptide repeat (TPR)-like superfamily protein (TAIR:AT3G53170.1); Has 1807 Blast …
AT5G49270	19970409	19976594	3	2.06891	COBRA-like extracellular glycosyl-phosphatidyl inositol-anchored protein family	SHAVEN 2 (SHV2); CONTAINS InterPro DOMAIN/s: Glycosyl-phosphatidyl inositol-anchored, plant (InterPro:IPR006918); BEST Arabidopsis thaliana protein match is: COBRA-like protein-7 precursor (TAIR:AT4G16120.1); Has 1807 Blast hits to 1807 proteins in 277 species: Archae - 0; Bacteria - 0; Metazoa - 736; Fungi - 347; Plants - 385; Viruses - 0; Other Eukaryotes - 339 (source: NCBI BLink).
AT5G49280	19975094	19980195	3	2.06891	hydroxyproline-rich glycoprotein family protein	hydroxyproline-rich glycoprotein family protein; Has 30201 Blast hits to 17322 proteins in 780 species: Archae - 12; Bacteria - 1396; Metazoa - 17338; Fungi - 3422; Plants - 5037; Viruses - 0; Other Eukaryotes - 2996 (source: NCBI BLink).
AT5G51550	20937994	20943895	3	2.10932	EXORDIUM like 3	EXORDIUM like 3 (EXL3); CONTAINS InterPro DOMAIN/s: Phosphate-induced protein 1 (InterPro:IPR006766); BEST Arabidopsis thaliana protein match is: EXORDIUM like 5 (TAIR:AT2G17230.1); Has 398 Blast hits to 397 proteins in 23 species: Archae - 0; Bacteria - 2; Metazoa - 0; Fungi - 0; Plants - 396; Viruses - 0; Other Eukaryotes - 0 (source: NCBI BLink).
AT5G51560	20942685	20949404	3	2.10932	Leucine-rich repeat protein kinase family protein	Leucine-rich repeat protein kinase family protein; FUNCTIONS IN: protein serine/threonine kinase activity, protein kinase activity, ATP binding; INVOLVED IN: transmembrane receptor protein tyrosine kinase signaling pathway, protein amino acid phosphorylation; LOCATED IN: endomembrane system; EXPRESSED IN: 21 plant structures; EXPRESSED DURING: 14 growth stages; CONTAINS InterPro DOMAIN/s: Protein…
AT5G52900	21450942	21454426	3	2.68223		unknown protein; Has 30201 Blast hits to 17322 proteins in 780 species: Archae - 12; Bacteria - 1396; Metazoa - 17338; Fungi - 3422; Plants - 5037; Viruses - 0; Other Eukaryotes - 2996 (source: NCBI BLink).
AT5G53030	21502401	21506967	3	3.44072		unknown protein; CONTAINS InterPro DOMAIN/s: Protein of unknown function DUF688 (InterPro:IPR007789); BEST Arabidopsis thaliana protein match is: unknown protein (TAIR:AT4G27810.1); Has 1807 Blast hits to 1807 proteins in 277 species: Archae - 0; Bacteria - 0; Metazoa - 736; Fungi - 347; Plants - 385; Viruses - 0; Other Eukaryotes - 339 (source: NCBI BLink).
AT5G53300	21630521	21634581	3	2.1567	ubiquitin-conjugating enzyme 10	ubiquitin-conjugating enzyme 10 (UBC10); CONTAINS InterPro DOMAIN/s: Ubiquitin-conjugating enzyme/RWD-like (InterPro:IPR016135), Ubiquitin-conjugating enzyme, E2 (InterPro:IPR000608); BEST Arabidopsis thaliana protein match is: ubiquitin conjugating enzyme 9 (TAIR:AT4G27960.1); Has 10679 Blast hits to 10640 proteins in 402 species: Archae - 0; Bacteria - 4; Metazoa - 4642; Fungi - 2339; Plants - …
AT5G53760	21819486	21826656	3	2.36938	Seven transmembrane MLO family protein	MILDEW RESISTANCE LOCUS O 11 (MLO11); FUNCTIONS IN: calmodulin binding; INVOLVED IN: cell death, defense response; LOCATED IN: integral to membrane, plasma membrane; EXPRESSED IN: 25 plant structures; EXPRESSED DURING: 10 growth stages; CONTAINS InterPro DOMAIN/s: Mlo-related protein (InterPro:IPR004326); BEST Arabidopsis thaliana protein match is: Seven transmembrane MLO family protein (TAIR:AT1…
AT5G54930	22305795	22308271	3	2.46325	AT hook motif-containing protein	AT hook motif-containing protein; FUNCTIONS IN: DNA binding; INVOLVED IN: biological_process unknown; LOCATED IN: cellular_component unknown; EXPRESSED IN: 23 plant structures; EXPRESSED DURING: 13 growth stages; CONTAINS InterPro DOMAIN/s: AT hook, DNA-binding motif (InterPro:IPR017956); BEST Arabidopsis thaliana protein match is: DNA binding (TAIR:AT4G21895.1); Has 30201 Blast hits to 17322 pro…
AT5G54940	22307564	22309832	3	2.46325	Translation initiation factor SUI1 family protein	Translation initiation factor SUI1 family protein; FUNCTIONS IN: translation initiation factor activity; INVOLVED IN: translational initiation, translation; LOCATED IN: cellular_component unknown; EXPRESSED IN: 24 plant structures; EXPRESSED DURING: 15 growth stages; CONTAINS InterPro DOMAIN/s: Translation initiation factor SUI1 (InterPro:IPR001950), Eukaryotic translation initiation factor SUI1 …
AT5G55550	22500543	22506302	3	2.24383	RNA-binding (RRM/RBD/RNP motifs) family protein	RNA-binding (RRM/RBD/RNP motifs) family protein; FUNCTIONS IN: RNA binding, nucleotide binding, nucleic acid binding; EXPRESSED IN: 23 plant structures; EXPRESSED DURING: 15 growth stages; CONTAINS InterPro DOMAIN/s: RNA recognition motif, RNP-1 (InterPro:IPR000504), Nucleotide-binding, alpha-beta plait (InterPro:IPR012677); BEST Arabidopsis thaliana protein match is: RNA-binding (RRM/RBD/RNP mot…
AT5G55560	22504802	22510017	3	2.24383	Protein kinase superfamily protein	Protein kinase superfamily protein; FUNCTIONS IN: protein kinase activity, kinase activity, ATP binding; INVOLVED IN: protein amino acid phosphorylation; LOCATED IN: cellular_component unknown; EXPRESSED IN: 15 plant structures; EXPRESSED DURING: 8 growth stages; CONTAINS InterPro DOMAIN/s: Protein kinase, catalytic domain (InterPro:IPR000719), Serine/threonine-protein kinase-like domain (InterPr…
AT5G56240	22759371	22767587	3	2.43059		BEST Arabidopsis thaliana protein match is: hapless 8 (TAIR:AT5G56250.1); Has 35333 Blast hits to 34131 proteins in 2444 species: Archae - 798; Bacteria - 22429; Metazoa - 974; Fungi - 991; Plants - 531; Viruses - 0; Other Eukaryotes - 9610 (source: NCBI BLink).
AT5G56260	22773825	22779693	3	2.34787	Ribonuclease E inhibitor RraA/Dimethylmenaquinone methyltransferase	Ribonuclease E inhibitor RraA/Dimethylmenaquinone methyltransferase; FUNCTIONS IN: ribonuclease inhibitor activity; INVOLVED IN: regulation of RNA metabolic process; LOCATED IN: cellular_component unknown; EXPRESSED IN: 23 plant structures; EXPRESSED DURING: 13 growth stages; CONTAINS InterPro DOMAIN/s: Ribonuclease E inhibitor RraA/Dimethylmenaquinone methyltransferase (InterPro:IPR005493), Ribo…
AT5G56270	22777304	22783384	3	2.34787	WRKY DNA-binding protein 2	WRKY DNA-binding protein 2 (WRKY2); CONTAINS InterPro DOMAIN/s: DNA-binding WRKY (InterPro:IPR003657); BEST Arabidopsis thaliana protein match is: WRKY DNA-binding protein 34 (TAIR:AT4G26440.1); Has 1807 Blast hits to 1807 proteins in 277 species: Archae - 0; Bacteria - 0; Metazoa - 736; Fungi - 347; Plants - 385; Viruses - 0; Other Eukaryotes - 339 (source: NCBI BLink).
AT5G57100	23104802	23109438	3	1.94408	Nucleotide/sugar transporter family protein	Nucleotide/sugar transporter family protein; CONTAINS InterPro DOMAIN/s: Protein of unknown function DUF250 (InterPro:IPR004853); BEST Arabidopsis thaliana protein match is: Nucleotide/sugar transporter family protein (TAIR:AT5G55950.1); Has 2192 Blast hits to 2189 proteins in 223 species: Archae - 0; Bacteria - 8; Metazoa - 527; Fungi - 398; Plants - 1015; Viruses - 0; Other Eukaryotes - 244 (so…
AT5G57110	23108795	23120563	3	1.94408	autoinhibited Ca2+ -ATPase, isoform 8	autoinhibited Ca2+ -ATPase, isoform 8 (ACA8); FUNCTIONS IN: protein self-association, calcium-transporting ATPase activity, calmodulin binding; INVOLVED IN: response to nematode; LOCATED IN: plasma membrane, membrane; EXPRESSED IN: 26 plant structures; EXPRESSED DURING: 13 growth stages; CONTAINS InterPro DOMAIN/s: ATPase, P-type, ATPase-associated domain (InterPro:IPR008250), ATPase, P-type, cal…
AT5G57560	23306421	23310284	3	3.14665	Xyloglucan endotransglucosylase/hydrolase family protein	Touch 4 (TCH4); CONTAINS InterPro DOMAIN/s: Xyloglucan endotransglucosylase/hydrolase (InterPro:IPR016455), Xyloglucan endo-transglycosylase, C-terminal (InterPro:IPR010713), Concanavalin A-like lectin/glucanase, subgroup (InterPro:IPR013320), Concanavalin A-like lectin/glucanase (InterPro:IPR008985), Glycoside hydrolase, family 16 (InterPro:IPR000757), Glycoside hydrolase, family 16, active site…
AT5G57565	23308282	23312045	3	3.14665	Protein kinase superfamily protein	Protein kinase superfamily protein; FUNCTIONS IN: protein serine/threonine kinase activity, protein kinase activity, ATP binding; INVOLVED IN: protein amino acid phosphorylation; LOCATED IN: endomembrane system; CONTAINS InterPro DOMAIN/s: CBL-interacting protein kinase (InterPro:IPR020660), Protein kinase, catalytic domain (InterPro:IPR000719), Calcium/calmodulin-dependent protein kinase-like (I…
AT5G59350	23937782	23943713	3	2.35238		unknown protein; FUNCTIONS IN: molecular_function unknown; INVOLVED IN: biological_process unknown; LOCATED IN: endomembrane system; EXPRESSED IN: 23 plant structures; EXPRESSED DURING: 13 growth stages; Has 1807 Blast hits to 1807 proteins in 277 species: Archae - 0; Bacteria - 0; Metazoa - 736; Fungi - 347; Plants - 385; Viruses - 0; Other Eukaryotes - 339 (source: NCBI BLink).
AT5G59540	23995734	23998259	3	2.26865	2-oxoglutarate (2OG) and Fe(II)-dependent oxygenase superfamily protein	2-oxoglutarate (2OG) and Fe(II)-dependent oxygenase superfamily protein; FUNCTIONS IN: oxidoreductase activity; INVOLVED IN: biological_process unknown; LOCATED IN: cellular_component unknown; EXPRESSED IN: 17 plant structures; EXPRESSED DURING: 9 growth stages; CONTAINS InterPro DOMAIN/s: Oxoglutarate/iron-dependent oxygenase (InterPro:IPR005123); BEST Arabidopsis thaliana protein match is: 2-ox…
AT5G59550	23997590	24000556	3	2.26865	zinc finger (C3HC4-type RING finger) family protein	zinc finger (C3HC4-type RING finger) family protein; FUNCTIONS IN: zinc ion binding; INVOLVED IN: response to chitin; EXPRESSED IN: 24 plant structures; EXPRESSED DURING: 15 growth stages; CONTAINS InterPro DOMAIN/s: Zinc finger, RING-type (InterPro:IPR001841), Zinc finger, C3HC4 RING-type (InterPro:IPR018957), Protein of unknown function DUF1117 (InterPro:IPR010543); BEST Arabidopsis thaliana pr…
AT5G59732	24066170	24067654	3	2.36	other RNA
AT5G59810	24096532	24102972	3	2.52474	Subtilase family protein	SBT5.4; FUNCTIONS IN: identical protein binding, serine-type endopeptidase activity; INVOLVED IN: proteolysis, negative regulation of catalytic activity; EXPRESSED IN: 12 plant structures; EXPRESSED DURING: 4 anthesis, C globular stage, petal differentiation and expansion stage; CONTAINS InterPro DOMAIN/s: Protease-associated PA (InterPro:IPR003137), Proteinase inhibitor, propeptide (InterPro:IPR…
AT5G59820	24100557	24105078	3	2.52474	C2H2-type zinc finger family protein	RESPONSIVE TO HIGH LIGHT 41 (RHL41); FUNCTIONS IN: sequence-specific DNA binding transcription factor activity, zinc ion binding, nucleic acid binding; INVOLVED IN: in 11 processes; LOCATED IN: intracellular; EXPRESSED IN: 24 plant structures; EXPRESSED DURING: 13 growth stages; CONTAINS InterPro DOMAIN/s: Zinc finger, C2H2-like (InterPro:IPR015880), Zinc finger, C2H2-type (InterPro:IPR007087); B…
AT5G60400	24291020	24293093	3	2.27027		unknown protein; Has 35333 Blast hits to 34131 proteins in 2444 species: Archae - 798; Bacteria - 22429; Metazoa - 974; Fungi - 991; Plants - 531; Viruses - 0; Other Eukaryotes - 9610 (source: NCBI BLink).
AT5G60840	24473319	24477491	3	2.38599		unknown protein; Has 361 Blast hits to 333 proteins in 92 species: Archae - 2; Bacteria - 55; Metazoa - 145; Fungi - 36; Plants - 42; Viruses - 19; Other Eukaryotes - 62 (source: NCBI BLink).
AT5G61600	24765324	24768382	3	1.28731	ethylene response factor 104	ethylene response factor 104 (ERF104); CONTAINS InterPro DOMAIN/s: DNA-binding, integrase-type (InterPro:IPR016177), Pathogenesis-related transcriptional factor/ERF, DNA-binding (InterPro:IPR001471); BEST Arabidopsis thaliana protein match is: Integrase-type DNA-binding superfamily protein (TAIR:AT5G51190.1); Has 1807 Blast hits to 1807 proteins in 277 species: Archae - 0; Bacteria - 0; Metazoa -…
AT5G62230	24993129	25002358	3	2.63226	ERECTA-like 1	ERECTA-like 1 (ERL1); FUNCTIONS IN: kinase activity; INVOLVED IN: stomatal complex morphogenesis, embryo sac development, ovule development; LOCATED IN: endomembrane system; EXPRESSED IN: 24 plant structures; EXPRESSED DURING: 13 growth stages; CONTAINS InterPro DOMAIN/s: Protein kinase, ATP binding site (InterPro:IPR017441), Protein kinase, catalytic domain (InterPro:IPR000719), Leucine-rich rep…
AT5G62350	25034426	25039862	3	1.81682	Plant invertase/pectin methylesterase inhibitor superfamily protein	Plant invertase/pectin methylesterase inhibitor superfamily protein; FUNCTIONS IN: enzyme inhibitor activity, pectinesterase inhibitor activity, pectinesterase activity; INVOLVED IN: response to salt stress; LOCATED IN: endomembrane system; EXPRESSED IN: 22 plant structures; EXPRESSED DURING: 13 growth stages; CONTAINS InterPro DOMAIN/s: Pectinesterase inhibitor (InterPro:IPR006501); BEST Arabido…
AT5G62360	25038362	25041901	3	1.81682	Plant invertase/pectin methylesterase inhibitor superfamily protein	Plant invertase/pectin methylesterase inhibitor superfamily protein; FUNCTIONS IN: enzyme inhibitor activity, pectinesterase inhibitor activity, pectinesterase activity; INVOLVED IN: biological_process unknown; LOCATED IN: cellular_component unknown; EXPRESSED IN: 22 plant structures; EXPRESSED DURING: 13 growth stages; CONTAINS InterPro DOMAIN/s: Pectinesterase inhibitor (InterPro:IPR006501); BE…
AT5G63090	25307072	25313973	3	2.87813	Lateral organ boundaries (LOB) domain family protein	LATERAL ORGAN BOUNDARIES (LOB); CONTAINS InterPro DOMAIN/s: Lateral organ boundaries, LOB (InterPro:IPR004883); BEST Arabidopsis thaliana protein match is: LOB domain-containing protein 25 (TAIR:AT3G27650.1); Has 986 Blast hits to 981 proteins in 25 species: Archae - 0; Bacteria - 0; Metazoa - 0; Fungi - 0; Plants - 986; Viruses - 0; Other Eukaryotes - 0 (source: NCBI BLink).
AT5G63130	25322265	25324979	3	2.15987	Octicosapeptide/Phox/Bem1p family protein	Octicosapeptide/Phox/Bem1p family protein; CONTAINS InterPro DOMAIN/s: Octicosapeptide/Phox/Bem1p (InterPro:IPR000270); BEST Arabidopsis thaliana protein match is: Octicosapeptide/Phox/Bem1p family protein (TAIR:AT3G48240.1); Has 353 Blast hits to 353 proteins in 15 species: Archae - 0; Bacteria - 0; Metazoa - 0; Fungi - 0; Plants - 353; Viruses - 0; Other Eukaryotes - 0 (source: NCBI BLink).
AT5G63135	25324272	25328119	3	2.15987		unknown protein; Has 30201 Blast hits to 17322 proteins in 780 species: Archae - 12; Bacteria - 1396; Metazoa - 17338; Fungi - 3422; Plants - 5037; Viruses - 0; Other Eukaryotes - 2996 (source: NCBI BLink).
AT5G64140	25666244	25668831	3	2.15194	ribosomal protein S28	ribosomal protein S28 (RPS28); FUNCTIONS IN: structural constituent of ribosome; INVOLVED IN: translation, ribosome biogenesis; LOCATED IN: cytosolic small ribosomal subunit, cytosolic ribosome, ribosome; EXPRESSED IN: 23 plant structures; EXPRESSED DURING: 13 growth stages; CONTAINS InterPro DOMAIN/s: Nucleic acid-binding, OB-fold-like (InterPro:IPR016027), Nucleic acid-binding, OB-fold (InterPr…
AT5G64150	25668292	25670930	3	2.15194	RNA methyltransferase family protein	RNA methyltransferase family protein; FUNCTIONS IN: protein methyltransferase activity, methyltransferase activity, catalytic activity, nucleic acid binding; INVOLVED IN: methylation, protein amino acid methylation; LOCATED IN: chloroplast; EXPRESSED IN: 18 plant structures; EXPRESSED DURING: 11 growth stages; CONTAINS InterPro DOMAIN/s: Methyltransferase small (InterPro:IPR007848), DNA methylase…
AT5G64310	25721162	25723243	3	2.87683	arabinogalactan protein 1	arabinogalactan protein 1 (AGP1); Has 1807 Blast hits to 1807 proteins in 277 species: Archae - 0; Bacteria - 0; Metazoa - 736; Fungi - 347; Plants - 385; Viruses - 0; Other Eukaryotes - 339 (source: NCBI BLink).
AT5G64320	25722646	25727337	3	0	Pentatricopeptide repeat (PPR) superfamily protein	Pentatricopeptide repeat (PPR) superfamily protein; FUNCTIONS IN: molecular_function unknown; INVOLVED IN: biological_process unknown; LOCATED IN: mitochondrion; CONTAINS InterPro DOMAIN/s: Pentatricopeptide repeat (InterPro:IPR002885); BEST Arabidopsis thaliana protein match is: Pentatricopeptide repeat (PPR) superfamily protein (TAIR:AT1G74580.1); Has 1807 Blast hits to 1807 proteins in 277 spe…
AT5G64650	25839199	25841913	3	2.00604	Ribosomal protein L17 family protein	Ribosomal protein L17 family protein; FUNCTIONS IN: structural constituent of ribosome; INVOLVED IN: translation; LOCATED IN: ribosome, intracellular; EXPRESSED IN: 21 plant structures; EXPRESSED DURING: 13 growth stages; CONTAINS InterPro DOMAIN/s: Ribosomal protein L17 (InterPro:IPR000456); BEST Arabidopsis thaliana protein match is: Ribosomal protein L17 family protein (TAIR:AT5G09770.1); Has …
AT5G64660	25840809	25846452	3	2.00604	CYS, MET, PRO, and GLY protein 2	CYS, MET, PRO, and GLY protein 2 (CMPG2); FUNCTIONS IN: ubiquitin-protein ligase activity, binding; INVOLVED IN: response to chitin; LOCATED IN: ubiquitin ligase complex; EXPRESSED IN: 23 plant structures; EXPRESSED DURING: 11 growth stages; CONTAINS InterPro DOMAIN/s: U box domain (InterPro:IPR003613), Armadillo-like helical (InterPro:IPR011989), Armadillo-type fold (InterPro:IPR016024); BEST Ar…
AT5G64740	25878066	25888194	3	4.34063	cellulose synthase 6	cellulose synthase 6 (CESA6); FUNCTIONS IN: cellulose synthase activity, transferase activity, transferring glycosyl groups; INVOLVED IN: in 6 processes; LOCATED IN: cortical microtubule, transverse to long axis, Golgi apparatus, cellulose synthase complex, plasma membrane, membrane; EXPRESSED IN: 25 plant structures; EXPRESSED DURING: 15 growth stages; CONTAINS InterPro DOMAIN/s: Cellulose synth…
AT5G65305	26096030	26100567	3	2.26279	pre-tRNA	tRNA-Met (anticodon: CAT)
AT5G65310	26100439	26107169	3	2.26279	homeobox protein 5	homeobox protein 5 (HB5); FUNCTIONS IN: sequence-specific DNA binding, transcription activator activity, protein homodimerization activity, sequence-specific DNA binding transcription factor activity; INVOLVED IN: positive regulation of transcription, abscisic acid mediated signaling pathway, regulation of abscisic acid mediated signaling pathway, regulation of transcription, DNA-dependent, respo…
AT5G65400	26129338	26134759	3	2.00378	alpha/beta-Hydrolases superfamily protein	alpha/beta-Hydrolases superfamily protein; CONTAINS InterPro DOMAIN/s: Serine hydrolase (InterPro:IPR005645); BEST Arabidopsis thaliana protein match is: unknown protein (TAIR:AT4G24380.1); Has 35333 Blast hits to 34131 proteins in 2444 species: Archae - 798; Bacteria - 22429; Metazoa - 974; Fungi - 991; Plants - 531; Viruses - 0; Other Eukaryotes - 9610 (source: NCBI BLink).
AT5G65410	26133259	26138683	3	2.50341	homeobox protein 25	homeobox protein 25 (HB25); FUNCTIONS IN: DNA binding, sequence-specific DNA binding transcription factor activity, zinc ion binding; INVOLVED IN: regulation of transcription; LOCATED IN: intracellular; EXPRESSED IN: 14 plant structures; EXPRESSED DURING: 9 growth stages; CONTAINS InterPro DOMAIN/s: Homeobox domain, ZF-HD class (InterPro:IPR006455), ZF-HD homeobox protein, Cys/His-rich dimerisati…
AT5G65460	26161096	26172001	3	2.09807	kinesin like protein for actin based chloroplast movement 2	kinesin like protein for actin based chloroplast movement 2 (KAC2); FUNCTIONS IN: microtubule binding, protein binding, microtubule motor activity; INVOLVED IN: chloroplast avoidance movement, chloroplast accumulation movement; LOCATED IN: cytosol, plasma membrane; EXPRESSED IN: 22 plant structures; EXPRESSED DURING: 13 growth stages; CONTAINS InterPro DOMAIN/s: Kinesin, motor region, conserved s…
AT5G65470	26169131	26176021	3	2.09807	O-fucosyltransferase family protein	O-fucosyltransferase family protein; CONTAINS InterPro DOMAIN/s: GDP-fucose protein O-fucosyltransferase (InterPro:IPR019378); BEST Arabidopsis thaliana protein match is: O-fucosyltransferase family protein (TAIR:AT4G24530.1); Has 30201 Blast hits to 17322 proteins in 780 species: Archae - 12; Bacteria - 1396; Metazoa - 17338; Fungi - 3422; Plants - 5037; Viruses - 0; Other Eukaryotes - 2996 (sou…
AT5G65670	26250658	26257968	3	1.93465	indole-3-acetic acid inducible 9	indole-3-acetic acid inducible 9 (IAA9); CONTAINS InterPro DOMAIN/s: Aux/IAA-ARF-dimerisation (InterPro:IPR011525), AUX/IAA protein (InterPro:IPR003311); BEST Arabidopsis thaliana protein match is: indoleacetic acid-induced protein 8 (TAIR:AT2G22670.4); Has 2126 Blast hits to 2124 proteins in 85 species: Archae - 0; Bacteria - 0; Metazoa - 1; Fungi - 3; Plants - 2121; Viruses - 0; Other Eukaryote…
AT5G65700	26278711	26286913	3	2.24079	Leucine-rich receptor-like protein kinase family protein	BARELY ANY MERISTEM 1 (BAM1); FUNCTIONS IN: protein serine/threonine kinase activity, kinase activity, ATP binding; INVOLVED IN: in 9 processes; LOCATED IN: plasma membrane; EXPRESSED IN: 32 plant structures; EXPRESSED DURING: 15 growth stages; CONTAINS InterPro DOMAIN/s: Protein kinase, catalytic domain (InterPro:IPR000719), Leucine-rich repeat-containing N-terminal domain, type 2 (InterPro:IPR0…
AT5G65910	26361443	26364015	3	3.4675	BSD domain-containing protein	BSD domain-containing protein; FUNCTIONS IN: molecular_function unknown; INVOLVED IN: biological_process unknown; LOCATED IN: cellular_component unknown; EXPRESSED IN: 23 plant structures; EXPRESSED DURING: 13 growth stages; CONTAINS InterPro DOMAIN/s: BSD (InterPro:IPR005607); BEST Arabidopsis thaliana protein match is: BSD domain-containing protein (TAIR:AT3G49800.1); Has 30201 Blast hits to 17…
AT5G65920	26363460	26368998	3	3.4675	ARM repeat superfamily protein	ARM repeat superfamily protein; FUNCTIONS IN: ubiquitin-protein ligase activity, binding; INVOLVED IN: protein ubiquitination; LOCATED IN: ubiquitin ligase complex; CONTAINS InterPro DOMAIN/s: U box domain (InterPro:IPR003613), Armadillo-like helical (InterPro:IPR011989), Armadillo-type fold (InterPro:IPR016024); BEST Arabidopsis thaliana protein match is: ARM repeat superfamily protein (TAIR:AT3…
AT5G66070	26421594	26423419	3	2.04362	RING/U-box superfamily protein	RING/U-box superfamily protein; FUNCTIONS IN: zinc ion binding; INVOLVED IN: response to chitin; EXPRESSED IN: 23 plant structures; EXPRESSED DURING: 15 growth stages; CONTAINS InterPro DOMAIN/s: Zinc finger, RING-type (InterPro:IPR001841), Zinc finger, C3HC4 RING-type (InterPro:IPR018957); BEST Arabidopsis thaliana protein match is: NEP-interacting protein 2 (TAIR:AT2G17730.1); Has 1807 Blast hi…
AT5G66080	26423240	26425736	3	2.04362	Protein phosphatase 2C family protein	Protein phosphatase 2C family protein; FUNCTIONS IN: protein serine/threonine phosphatase activity, catalytic activity; INVOLVED IN: protein amino acid dephosphorylation; LOCATED IN: protein serine/threonine phosphatase complex; EXPRESSED IN: 16 plant structures; EXPRESSED DURING: 10 growth stages; CONTAINS InterPro DOMAIN/s: Protein phosphatase 2C, manganese/magnesium aspartate binding site (Int…
AT5G66200	26453199	26456285	3	2.57441	armadillo repeat only 2	armadillo repeat only 2 (ARO2); FUNCTIONS IN: binding; INVOLVED IN: biological_process unknown; LOCATED IN: plasma membrane; EXPRESSED IN: 26 plant structures; EXPRESSED DURING: 13 growth stages; CONTAINS InterPro DOMAIN/s: Armadillo-like helical (InterPro:IPR011989), Armadillo (InterPro:IPR000225), Armadillo-type fold (InterPro:IPR016024); BEST Arabidopsis thaliana protein match is: armadillo re…
AT5G66210	26455822	26459720	3	2.57441	calcium-dependent protein kinase 28	calcium-dependent protein kinase 28 (CPK28); FUNCTIONS IN: protein serine/threonine kinase activity, calmodulin-dependent protein kinase activity, protein kinase activity, calcium ion binding, ATP binding; INVOLVED IN: protein amino acid phosphorylation; LOCATED IN: plasma membrane; EXPRESSED IN: 23 plant structures; EXPRESSED DURING: 13 growth stages; CONTAINS InterPro DOMAIN/s: Protein kinase, …
AT5G66320	26494455	26500402	3	2.02602	GATA transcription factor 5	GATA transcription factor 5 (GATA5); FUNCTIONS IN: sequence-specific DNA binding transcription factor activity; INVOLVED IN: regulation of transcription, DNA-dependent; EXPRESSED IN: 21 plant structures; EXPRESSED DURING: 13 growth stages; CONTAINS InterPro DOMAIN/s: Zinc finger, NHR/GATA-type (InterPro:IPR013088), Transcription factor, GATA, plant (InterPro:IPR016679), Zinc finger, GATA-type (In…
AT5G66330	26498902	26502502	3	2.02602	Leucine-rich repeat (LRR) family protein	Leucine-rich repeat (LRR) family protein; INVOLVED IN: signal transduction; LOCATED IN: endomembrane system; EXPRESSED IN: 15 plant structures; EXPRESSED DURING: 8 growth stages; CONTAINS InterPro DOMAIN/s: Leucine-rich repeat-containing N-terminal domain, type 2 (InterPro:IPR013210), Leucine-rich repeat (InterPro:IPR001611); BEST Arabidopsis thaliana protein match is: Leucine-rich repeat (LRR) f…
AT5G66720	26638794	26641652	3	2.74976	Protein phosphatase 2C family protein	Protein phosphatase 2C family protein; FUNCTIONS IN: phosphoprotein phosphatase activity, catalytic activity; INVOLVED IN: biological_process unknown; LOCATED IN: chloroplast stroma, chloroplast; EXPRESSED IN: guard cell; CONTAINS InterPro DOMAIN/s: Protein phosphatase 2C-related (InterPro:IPR001932), Sporulation stage II, protein E C-terminal (InterPro:IPR010822); BEST Arabidopsis thaliana prote…
AT5G66730	26640816	26647114	3	2.74976	C2H2-like zinc finger protein	C2H2-like zinc finger protein; FUNCTIONS IN: sequence-specific DNA binding transcription factor activity, zinc ion binding, nucleic acid binding; INVOLVED IN: regulation of transcription; LOCATED IN: intracellular; EXPRESSED IN: 22 plant structures; EXPRESSED DURING: 13 growth stages; CONTAINS InterPro DOMAIN/s: Zinc finger, C2H2-like (InterPro:IPR015880), Zinc finger, C2H2-type (InterPro:IPR0070…
AT5G66770	26657600	26663573	3	1.83395	GRAS family transcription factor	GRAS family transcription factor; CONTAINS InterPro DOMAIN/s: Transcription factor GRAS (InterPro:IPR005202); BEST Arabidopsis thaliana protein match is: GRAS family transcription factor (TAIR:AT3G50650.1); Has 1807 Blast hits to 1807 proteins in 277 species: Archae - 0; Bacteria - 0; Metazoa - 736; Fungi - 347; Plants - 385; Viruses - 0; Other Eukaryotes - 339 (source: NCBI BLink).
AT5G66820	26686056	26691304	3	2.2989		unknown protein; Has 35333 Blast hits to 34131 proteins in 2444 species: Archae - 798; Bacteria - 22429; Metazoa - 974; Fungi - 991; Plants - 531; Viruses - 0; Other Eukaryotes - 9610 (source: NCBI BLink).
AT5G66870	26702862	26710176	3	2.40805	ASYMMETRIC LEAVES 2-like 1	ASYMMETRIC LEAVES 2-like 1 (ASL1); CONTAINS InterPro DOMAIN/s: Lateral organ boundaries, LOB (InterPro:IPR004883), Asymmetric leaves, AS2/LOB (InterPro:IPR017414); BEST Arabidopsis thaliana protein match is: LOB domain-containing protein 10 (TAIR:AT2G23660.2); Has 1807 Blast hits to 1807 proteins in 277 species: Archae - 0; Bacteria - 0; Metazoa - 736; Fungi - 347; Plants - 385; Viruses - 0; Othe…
AT5G66880	26708676	26712944	3	2.40805	sucrose nonfermenting 1(SNF1)-related protein kinase 2.3	sucrose nonfermenting 1(SNF1)-related protein kinase 2.3 (SNRK2.3); FUNCTIONS IN: protein kinase activity, kinase activity; INVOLVED IN: in 8 processes; LOCATED IN: cytosol, nucleus, cytoplasm; EXPRESSED IN: 24 plant structures; EXPRESSED DURING: 14 growth stages; CONTAINS InterPro DOMAIN/s: Protein kinase, ATP binding site (InterPro:IPR017441), Serine/threonine-protein kinase domain (InterPro:IP…
AT5G66940	26727758	26731666	3	2.42684	Dof-type zinc finger DNA-binding family protein	Dof-type zinc finger DNA-binding family protein; CONTAINS InterPro DOMAIN/s: Zinc finger, Dof-type (InterPro:IPR003851); BEST Arabidopsis thaliana protein match is: OBF binding protein 1 (TAIR:AT3G50410.1); Has 1807 Blast hits to 1807 proteins in 277 species: Archae - 0; Bacteria - 0; Metazoa - 736; Fungi - 347; Plants - 385; Viruses - 0; Other Eukaryotes - 339 (source: NCBI BLink).
AT5G66950	26729889	26736209	3	2.42684	Pyridoxal phosphate (PLP)-dependent transferases superfamily protein	Pyridoxal phosphate (PLP)-dependent transferases superfamily protein; FUNCTIONS IN: pyridoxal phosphate binding, catalytic activity; INVOLVED IN: biological_process unknown; LOCATED IN: plasma membrane; EXPRESSED IN: 23 plant structures; EXPRESSED DURING: 13 growth stages; CONTAINS InterPro DOMAIN/s: Pyridoxal phosphate-dependent transferase, major domain (InterPro:IPR015424), Pyridoxal phosphate…
AT5G67340	26863897	26868290	3	2.19076	ARM repeat superfamily protein	ARM repeat superfamily protein; FUNCTIONS IN: ubiquitin-protein ligase activity, binding; INVOLVED IN: protein ubiquitination; LOCATED IN: endomembrane system, ubiquitin ligase complex; EXPRESSED IN: 11 plant structures; EXPRESSED DURING: 7 growth stages; CONTAINS InterPro DOMAIN/s: U box domain (InterPro:IPR003613), Armadillo-like helical (InterPro:IPR011989), Armadillo (InterPro:IPR000225), Arm…
AT5G67350	26867602	26871891	3	2.19076		unknown protein; Has 1807 Blast hits to 1807 proteins in 277 species: Archae - 0; Bacteria - 0; Metazoa - 736; Fungi - 347; Plants - 385; Viruses - 0; Other Eukaryotes - 339 (source: NCBI BLink).
AT5G67550	26946365	26950309	3	2.2876		unknown protein; FUNCTIONS IN: molecular_function unknown; INVOLVED IN: biological_process unknown; LOCATED IN: endomembrane system; EXPRESSED IN: flower; EXPRESSED DURING: 4 anthesis; BEST Arabidopsis thaliana protein match is: unknown protein (TAIR:AT1G71110.1); Has 161 Blast hits to 154 proteins in 16 species: Archae - 0; Bacteria - 0; Metazoa - 0; Fungi - 0; Plants - 161; Viruses - 0; Other E…
AT5G67560	26949161	26952352	3	2.2876	ADP-ribosylation factor-like A1D	ADP-ribosylation factor-like A1D (ARLA1D); FUNCTIONS IN: GTP binding; LOCATED IN: plasma membrane, vacuole; EXPRESSED IN: 24 plant structures; EXPRESSED DURING: 15 growth stages; CONTAINS InterPro DOMAIN/s: Small GTP-binding protein (InterPro:IPR005225), ARF/SAR superfamily (InterPro:IPR006689); BEST Arabidopsis thaliana protein match is: ADP-ribosylation factor-like A1C (TAIR:AT3G49870.1); Has 3…
