# Supplementary material for: ARABIDOPSIS THALIANA HOMEOBOX GENE 1 controls plant architecture by locally restricting environmental responses
Source: Proc Natl Acad Sci U S A. 2021 Apr 22;118(17):e2018615118. doi: 10.1073/pnas.2018615118 (PMC8092594; doi:10.1073/pnas.2018615118)
Supplement: Supplementary File [file pnas.2018615118.sd02.xlsx]

## Sheet: Sheet 1
Dataset S2: GO analysis of ATH1 ChIP-seq targets (molecular function)
GOMFID	Term	p-value
GO:0003700	transcription factor activity, sequence-specific DNA binding	1.25e-12
GO:0001071	nucleic acid binding transcription factor activity	1.29e-12
GO:0005488	binding	1.12e-08
GO:0005515	protein binding	3.58e-08
GO:0043565	sequence-specific DNA binding	4.92e-05
GO:0080079	cellobiose glucosidase activity	0.000534138
GO:0003677	DNA binding	0.0014189
GO:0004096	catalase activity	0.0015778
GO:0016165	linoleate 13S-lipoxygenase activity	0.00310722
GO:0043167	ion binding	0.00491428
GO:0004672	protein kinase activity	0.00591513
GO:0004738	pyruvate dehydrogenase activity	0.00753238
GO:0004739	pyruvate dehydrogenase (acetyl-transferring) activity	0.00753238
GO:0010328	auxin influx transmembrane transporter activity	0.00753238
GO:0010329	auxin efflux transmembrane transporter activity	0.00753238
GO:0015562	efflux transmembrane transporter activity	0.00775238
GO:0016759	cellulose synthase activity	0.0102181
GO:0005516	calmodulin binding	0.0107848
GO:1901363	heterocyclic compound binding	0.0110198
GO:0046914	transition metal ion binding	0.0114525
GO:0080161	auxin transmembrane transporter activity	0.0120049
GO:0097159	organic cyclic compound binding	0.0127903
GO:0003676	nucleic acid binding	0.0131495
GO:0015926	glucosidase activity	0.0136658
GO:0016762	xyloglucan:xyloglucosyl transferase activity	0.0172652
GO:0005345	purine nucleobase transmembrane transporter activity	0.0173606
GO:0043621	protein self-association	0.0173606
GO:0004674	protein serine/threonine kinase activity	0.0176557
GO:0046872	metal ion binding	0.0200196
GO:0043169	cation binding	0.0227139
GO:0003867	4-aminobutyrate transaminase activity	0.0231351
GO:0004142	diacylglycerol cholinephosphotransferase activity	0.0231351
GO:0004697	protein kinase C activity	0.0231351
GO:0004698	calcium-dependent protein kinase C activity	0.0231351
GO:0004824	lysine-tRNA ligase activity	0.0231351
GO:0005201	extracellular matrix structural constituent	0.0231351
GO:0008447	L-ascorbate oxidase activity	0.0231351
GO:0010542	nitrate efflux transmembrane transporter activity	0.0231351
GO:0015141	succinate transmembrane transporter activity	0.0231351
GO:0017048	Rho GTPase binding	0.0231351
GO:0031517	red light photoreceptor activity	0.0231351
GO:0034387	4-aminobutyrate:pyruvate transaminase activity	0.0231351
GO:0047274	galactinol-sucrose galactosyltransferase activity	0.0231351
GO:0047668	amygdalin beta-glucosidase activity	0.0231351
GO:0080081	4-methylumbelliferyl-beta-D-glucopyranoside beta-glucosidase activity	0.0231351
GO:0080082	esculin beta-glucosidase activity	0.0231351
GO:0080083	beta-gentiobiose beta-glucosidase activity	0.0231351
GO:0042802	identical protein binding	0.0261936
GO:0015205	nucleobase transmembrane transporter activity	0.0287996
GO:0008270	zinc ion binding	0.0341275
GO:0016207	4-coumarate-CoA ligase activity	0.0351981
GO:0016624	oxidoreductase activity, acting on the aldehyde or oxo group of donors, disulfide as acceptor	0.0351981
GO:0005310	dicarboxylic acid transmembrane transporter activity	0.0404472
GO:0008422	beta-glucosidase activity	0.0404472
GO:0016773	phosphotransferase activity, alcohol group as acceptor	0.0435616
GO:0000210	NAD+ diphosphatase activity	0.0457361
GO:0004057	arginyltransferase activity	0.0457361
GO:0004567	beta-mannosidase activity	0.0457361
GO:0015421	oligopeptide-transporting ATPase activity	0.0457361
GO:0015440	peptide-transporting ATPase activity	0.0457361
GO:0031219	levanase activity	0.0457361
GO:0031516	far-red light photoreceptor activity	0.0457361
GO:0035673	oligopeptide transmembrane transporter activity	0.0457361
GO:0080042	ADP-glucose pyrophosphohydrolase activity	0.0457361
GO:0042803	protein homodimerization activity	0.0492511
GO:0005199	structural constituent of cell wall	0.0517503
GO:0005388	calcium-transporting ATPase activity	0.0517503
GO:0046983	protein dimerization activity	0.064256
GO:0004512	inositol-3-phosphate synthase activity	0.0678153
GO:0004640	phosphoribosylanthranilate isomerase activity	0.0678153
GO:0004802	transketolase activity	0.0678153
GO:0009883	red or far-red light photoreceptor activity	0.0678153
GO:0009931	calcium-dependent protein serine/threonine kinase activity	0.0678153
GO:0010857	calcium-dependent protein kinase activity	0.0678153
GO:0016629	12-oxophytodienoate reductase activity	0.0678153
GO:0016707	gibberellin 3-beta-dioxygenase activity	0.0678153
GO:0017110	nucleoside-diphosphatase activity	0.0678153
GO:0019144	ADP-sugar diphosphatase activity	0.0678153
GO:0030060	L-malate dehydrogenase activity	0.0678153
GO:0051087	chaperone binding	0.0678153
GO:0080041	ADP-ribose pyrophosphohydrolase activity	0.0678153
GO:0015112	nitrate transmembrane transporter activity	0.0704947
GO:0003713	transcription coactivator activity	0.0840233
GO:0016405	CoA-ligase activity	0.0840233
GO:0050897	cobalt ion binding	0.085638
GO:0004383	guanylate cyclase activity	0.0893846
GO:0004478	methionine adenosyltransferase activity	0.0893846
GO:0008020	G-protein coupled photoreceptor activity	0.0893846
GO:0008395	steroid hydroxylase activity	0.0893846
GO:0010295	(+)-abscisic acid 8'-hydroxylase activity	0.0893846
GO:0047631	ADP-ribose diphosphatase activity	0.0893846
GO:0080054	low-affinity nitrate transmembrane transporter activity	0.0893846
GO:0005524	ATP binding	0.0896334
GO:0030554	adenyl nucleotide binding	0.0975488
GO:0032559	adenyl ribonucleotide binding	0.0975488
GO:0016702	oxidoreductase activity, acting on single donors with incorporation of molecular oxygen, incorporation of two atoms of oxygen	0.0982599
