# Supplementary material for: ARABIDOPSIS THALIANA HOMEOBOX GENE 1 controls plant architecture by locally restricting environmental responses
Source: Proc Natl Acad Sci U S A. 2021 Apr 22;118(17):e2018615118. doi: 10.1073/pnas.2018615118 (PMC8092594; doi:10.1073/pnas.2018615118)
Supplement: Supplementary File [file pnas.2018615118.sd03.xlsx]

## Sheet: Sheet 1
Dataset S3: GO analysis of ATH1 ChIP-seq targets (biological process)
The broad GO categories correspond to those shown in Figure 2: 1- developmental signalling; 2- shoot organogenesis; 3- regulation of cellular processes; 4- general signalling
GOBPID	Term	Broad GO category used in Figure 2	Pvalue	Genes
GO:0009738	abscisic acid-activated signaling pathway	1	3.54e-08	AT3G07370;AT1G05575;AT5G65310;AT1G32230;AT2G46270;AT5G67340;AT4G12720;AT5G01810;AT1G73080;AT3G57530;AT3G19580;AT3G45640;AT3G57450;AT1G28370;AT1G42990;AT1G80840;AT2G06050;AT2G22430;AT2G30020;AT2G34600;AT2G44840;AT5G42050;AT5G66880
GO:0071215	cellular response to abscisic acid stimulus	1	2.44e-08	AT3G07360;AT3G07370;AT1G05575;AT5G65310;AT1G32230;AT2G46270;AT5G67340;AT4G12720;AT5G01810;AT1G73080;AT3G57530;AT3G19580;AT3G45640;AT3G57450;AT1G28370;AT1G42990;AT1G80840;AT2G06050;AT2G22430;AT2G30020;AT2G34600;AT2G44840;AT5G42050;AT5G66880
GO:0071229	cellular response to acid chemical	1	6.71e-11	AT2G26560;AT2G22670;AT3G50700;AT3G57130;AT3G07360;AT3G07370;AT2G41370;AT1G15550;AT5G66730;AT4G36150;AT1G05575;AT5G65310;AT1G32230;AT2G46270;AT5G67340;AT2G01570;AT4G12720;AT5G01810;AT2G38470;AT1G73080;AT3G57530;AT1G72450;AT3G06750;AT3G19580;AT3G45640;AT1G59870;AT3G57450;AT1G15750;AT1G25400;AT1G28370;AT1G42990;AT1G80840;AT2G06050;AT2G18790;AT2G22430;AT2G30020;AT2G34600;AT2G41940;AT2G43010;AT2G44840…
GO:0097306	cellular response to alcohol	1	3.08e-07	AT3G07360;AT3G07370;AT1G05575;AT5G65310;AT1G32230;AT2G46270;AT5G67340;AT4G12720;AT5G01810;AT1G73080;AT3G57530;AT3G19580;AT3G45640;AT3G57450;AT1G28370;AT1G42990;AT1G80840;AT2G06050;AT2G22430;AT2G30020;AT2G34600;AT2G44840;AT5G42050;AT5G66880
GO:0070887	cellular response to chemical stimulus	1	9.66e-14	AT2G26560;AT2G22670;AT1G70510;AT3G50700;AT5G09860;AT3G57130;AT3G27660;AT3G07360;AT3G07370;AT2G41370;AT1G19050;AT1G69440;AT1G15550;AT5G10510;AT5G66730;AT4G36150;AT2G36910;AT1G05575;AT5G65310;AT1G17350;AT1G32230;AT2G46270;AT5G67340;AT2G01570;AT4G12720;AT1G23710;AT3G49530;AT5G01810;AT2G38470;AT1G73080;AT3G57530;AT1G72450;AT3G06750;AT3G19580;AT2G34710;AT3G10920;AT2G25490;AT3G45640;AT4G34150;AT1G59870…
GO:0071495	cellular response to endogenous stimulus	1	2.87e-15	AT2G26560;AT2G22670;AT1G70510;AT3G50700;AT3G57130;AT3G07360;AT3G07370;AT2G41370;AT1G19050;AT1G15550;AT5G10510;AT5G66730;AT2G36910;AT1G05575;AT5G65310;AT1G17350;AT1G32230;AT2G46270;AT5G67340;AT2G01570;AT4G12720;AT1G23710;AT5G01810;AT2G38470;AT1G73080;AT3G57530;AT1G72450;AT3G06750;AT3G19580;AT2G25490;AT3G45640;AT1G59870;AT3G57450;AT1G15750;AT1G25400;AT1G28370;AT1G32920;AT1G42990;AT1G72520;AT1G78080…
GO:0071369	cellular response to ethylene stimulus	1	2.61e-10	AT1G05575;AT1G32230;AT2G46270;AT1G23710;AT2G25490;AT1G28370;AT1G32920;AT1G42990;AT1G72520;AT1G78080;AT1G80840;AT2G34600;AT2G44840;AT3G44260;AT3G46620;AT3G55980;AT4G17230;AT4G29780;AT5G47230;AT5G59550
GO:0032870	cellular response to hormone stimulus	1	2.17e-15	AT2G26560;AT2G22670;AT1G70510;AT3G50700;AT3G57130;AT3G07360;AT3G07370;AT2G41370;AT1G19050;AT1G15550;AT5G10510;AT5G66730;AT2G36910;AT1G05575;AT5G65310;AT1G17350;AT1G32230;AT2G46270;AT5G67340;AT2G01570;AT4G12720;AT1G23710;AT5G01810;AT2G38470;AT1G73080;AT3G57530;AT1G72450;AT3G06750;AT3G19580;AT2G25490;AT3G45640;AT1G59870;AT3G57450;AT1G15750;AT1G25400;AT1G28370;AT1G32920;AT1G42990;AT1G72520;AT1G78080…
GO:0071395	cellular response to jasmonic acid stimulus	1	3.31e-10	AT2G26560;AT3G50700;AT3G57130;AT2G41370;AT1G32230;AT5G67340;AT2G01570;AT4G12720;AT2G38470;AT3G57530;AT1G72450;AT3G45640;AT1G59870;AT1G15750;AT1G25400;AT1G28370;AT1G42990;AT1G80840;AT2G06050;AT2G18790;AT2G34600;AT2G41940;AT2G43010;AT2G44840;AT4G17230;AT5G05600;AT5G24930;AT5G42050
GO:0071396	cellular response to lipid	1	4.96e-08	AT2G22670;AT3G07360;AT3G07370;AT1G15550;AT5G66730;AT1G05575;AT5G65310;AT1G32230;AT2G46270;AT5G67340;AT2G01570;AT4G12720;AT5G01810;AT1G73080;AT3G57530;AT3G06750;AT3G19580;AT3G45640;AT3G57450;AT1G28370;AT1G42990;AT1G80840;AT2G06050;AT2G22430;AT2G30020;AT2G34600;AT2G44840;AT5G42050;AT5G66880
GO:0071407	cellular response to organic cyclic compound	1	0.000597198	AT2G26560;AT3G50700;AT5G09860;AT1G69440;AT4G36150;AT1G32230;AT5G67340;AT2G01570;AT4G12720;AT2G38470;AT3G57530;AT3G45640;AT1G59870;AT1G25400;AT1G28370;AT1G42990;AT1G80840;AT2G41940;AT2G43010;AT2G44840;AT3G02550;AT3G47460;AT4G17230;AT5G24930;AT5G35735;AT5G42050
GO:0071310	cellular response to organic substance	1	1.92e-14	AT2G26560;AT2G22670;AT1G70510;AT3G50700;AT5G09860;AT3G57130;AT3G27660;AT3G07360;AT3G07370;AT2G41370;AT1G19050;AT1G69440;AT1G15550;AT5G10510;AT5G66730;AT4G36150;AT2G36910;AT1G05575;AT5G65310;AT1G17350;AT1G32230;AT2G46270;AT5G67340;AT2G01570;AT4G12720;AT1G23710;AT3G49530;AT5G01810;AT2G38470;AT1G73080;AT3G57530;AT1G72450;AT3G06750;AT3G19580;AT2G34710;AT2G25490;AT3G45640;AT4G34150;AT1G59870;AT4G01120…
GO:1901701	cellular response to oxygen-containing compound	1	4.56e-09	AT2G26560;AT2G22670;AT3G50700;AT3G57130;AT3G27660;AT3G07360;AT3G07370;AT2G41370;AT1G15550;AT5G66730;AT4G36150;AT1G05575;AT5G65310;AT1G32230;AT2G46270;AT5G67340;AT2G01570;AT4G12720;AT5G01810;AT2G38470;AT1G73080;AT3G57530;AT1G72450;AT3G06750;AT3G19580;AT2G34710;AT3G10920;AT3G45640;AT1G59870;AT3G57450;AT1G15750;AT1G25400;AT1G28370;AT1G42990;AT1G80840;AT2G06050;AT2G18790;AT2G22430;AT2G30020;AT2G34600…
GO:0071446	cellular response to salicylic acid stimulus	1	1.75e-05	AT2G26560;AT3G50700;AT4G36150;AT1G32230;AT5G67340;AT2G01570;AT4G12720;AT2G38470;AT3G57530;AT3G45640;AT1G59870;AT1G25400;AT1G28370;AT1G42990;AT1G80840;AT2G41940;AT2G43010;AT2G44840;AT3G02550;AT4G17230;AT5G24930;AT5G35735;AT5G42050
GO:0035967	cellular response to topologically incorrect protein	1	6.3e-07	AT1G32230;AT2G46270;AT5G67340;AT4G12720;AT3G49530;AT3G57530;AT4G34150;AT4G01120;AT3G57450;AT1G28370;AT1G42990;AT1G80840;AT3G02840;AT5G10695;AT5G41100;AT5G42050;AT5G59550;AT5G59820
GO:0034620	cellular response to unfolded protein	1	6.3e-07	AT1G32230;AT2G46270;AT5G67340;AT4G12720;AT3G49530;AT3G57530;AT4G34150;AT4G01120;AT3G57450;AT1G28370;AT1G42990;AT1G80840;AT3G02840;AT5G10695;AT5G41100;AT5G42050;AT5G59550;AT5G59820
GO:0030968	endoplasmic reticulum unfolded protein response	1	5.38e-07	AT1G32230;AT2G46270;AT5G67340;AT4G12720;AT3G49530;AT3G57530;AT4G34150;AT4G01120;AT3G57450;AT1G28370;AT1G42990;AT1G80840;AT3G02840;AT5G10695;AT5G41100;AT5G42050;AT5G59550;AT5G59820
GO:0009873	ethylene-activated signaling pathway	1	1.87e-11	AT1G05575;AT1G32230;AT2G46270;AT1G23710;AT2G25490;AT1G28370;AT1G32920;AT1G42990;AT1G72520;AT1G78080;AT1G80840;AT2G34600;AT2G44840;AT3G44260;AT3G46620;AT3G55980;AT4G17230;AT4G29780;AT5G47230;AT5G59550
GO:0009755	hormone-mediated signaling pathway	1	8.52e-16	AT2G26560;AT2G22670;AT1G70510;AT3G50700;AT3G57130;AT3G07370;AT2G41370;AT1G19050;AT1G15550;AT5G10510;AT5G66730;AT2G36910;AT1G05575;AT5G65310;AT1G17350;AT1G32230;AT2G46270;AT5G67340;AT2G01570;AT4G12720;AT1G23710;AT5G01810;AT2G38470;AT1G73080;AT3G57530;AT1G72450;AT3G06750;AT3G19580;AT2G25490;AT3G45640;AT1G59870;AT3G57450;AT1G15750;AT1G25400;AT1G28370;AT1G32920;AT1G42990;AT1G72520;AT1G78080;AT1G80840…
GO:0009867	jasmonic acid mediated signaling pathway	1	3.31e-10	AT2G26560;AT3G50700;AT3G57130;AT2G41370;AT1G32230;AT5G67340;AT2G01570;AT4G12720;AT2G38470;AT3G57530;AT1G72450;AT3G45640;AT1G59870;AT1G15750;AT1G25400;AT1G28370;AT1G42990;AT1G80840;AT2G06050;AT2G18790;AT2G34600;AT2G41940;AT2G43010;AT2G44840;AT4G17230;AT5G05600;AT5G24930;AT5G42050
GO:0009737	response to abscisic acid	1	3.77e-08	AT3G07360;AT3G07370;AT5G05700;AT1G05575;AT5G65310;AT3G61890;AT1G32230;AT2G46270;AT5G67340;AT2G01570;AT4G12720;AT5G01810;AT3G02880;AT1G73080;AT3G57530;AT1G20630;AT3G19580;AT5G24590;AT3G45640;AT1G59870;AT4G11280;AT3G57450;AT1G20450;AT1G28370;AT1G42990;AT1G61890;AT1G80840;AT2G06050;AT2G22430;AT2G30020;AT2G34600;AT2G44840;AT3G46620;AT4G37260;AT5G37770;AT5G40390;AT5G42050;AT5G59550;AT5G66880
GO:0001101	response to acid chemical	1	6.73e-12	AT2G34830;AT2G26560;AT2G22670;AT3G50700;AT1G26960;AT2G26690;AT3G57130;AT3G07360;AT3G07370;AT2G41370;AT1G15550;AT5G05700;AT5G66730;AT1G51950;AT4G36150;AT1G05575;AT5G65310;AT3G61890;AT1G32230;AT2G46270;AT4G19700;AT5G67340;AT2G01570;AT4G12720;AT2G41010;AT5G01810;AT2G38470;AT3G02880;AT1G73080;AT3G57530;AT5G45340;AT1G72450;AT1G20630;AT3G06750;AT3G19580;AT5G24590;AT3G45640;AT1G59870;AT4G11280;AT3G57450…
GO:0097305	response to alcohol	1	1.83e-09	AT3G07360;AT3G07370;AT5G52900;AT5G05700;AT1G51950;AT4G36160;AT1G05575;AT5G65310;AT3G61890;AT1G32230;AT2G46270;AT5G11070;AT5G67340;AT2G01570;AT4G12720;AT5G01810;AT3G02880;AT1G73080;AT3G57530;AT1G20630;AT3G19580;AT5G24590;AT3G45640;AT4G34160;AT1G59870;AT4G11280;AT3G57450;AT1G20450;AT1G28370;AT1G42990;AT1G61890;AT1G80840;AT2G06050;AT2G22430;AT2G30020;AT2G34600;AT2G44840;AT3G46620;AT4G08950;AT4G37260…
GO:0009733	response to auxin	1	4.75e-07	AT2G22670;AT3G07370;AT2G33860;AT4G16780;AT5G10510;AT4G38840;AT4G38850;AT1G72430;AT1G51950;AT2G36910;AT1G32230;AT2G46270;AT1G06400;AT2G01570;AT3G57530;AT3G19580;AT3G07390;AT2G47750;AT1G59870;AT4G11280;AT1G15750;AT1G28370;AT2G06050;AT2G34600;AT2G43010;AT2G44840;AT5G37770;AT5G57560;AT5G65670
GO:0010200	response to chitin	1	9.68e-34	AT2G26560;AT5G09800;AT1G19050;AT2G23810;AT2G46400;AT1G05575;AT3G44190;AT4G12720;AT1G23710;AT3G49530;AT5G66210;AT2G38470;AT3G02880;AT3G57530;AT5G45340;AT5G61600;AT3G19580;AT1G51700;AT3G10930;AT3G45640;AT4G34150;AT1G59870;AT4G27280;AT4G11280;AT3G57450;AT1G74450;AT1G18740;AT1G20510;AT1G09070;AT1G17420;AT1G19380;AT1G25400;AT1G28370;AT1G32920;AT1G42990;AT1G61890;AT1G70590;AT1G72520;AT1G80840;AT2G22500…
GO:0010583	response to cyclopentenone	1	5.94e-05	AT5G64740;AT2G41380;AT5G09870;AT3G44190;AT4G12730;AT5G01380;AT4G34160;AT1G23080;AT3G11700;AT3G57760;AT4G32070;AT5G57560;AT5G65670
GO:0009723	response to ethylene	1	2.93e-11	AT1G05710;AT2G26560;AT1G18330;AT1G70510;AT3G07370;AT1G05575;AT1G32230;AT2G46270;AT2G01570;AT1G23710;AT1G73080;AT3G57530;AT3G19580;AT2G25490;AT4G11280;AT1G28370;AT1G32920;AT1G42990;AT1G72520;AT1G78080;AT1G80840;AT2G06050;AT2G31730;AT2G34600;AT2G44840;AT3G44260;AT3G46620;AT3G55980;AT4G17230;AT4G29780;AT4G37260;AT5G47230;AT5G59550
GO:0009725	response to hormone	1	3.08e-16	AT1G05710;AT2G26560;AT2G22670;AT1G18330;AT1G70510;AT3G50700;AT1G26960;AT2G26690;AT3G57130;AT3G07360;AT3G07370;AT2G41370;AT2G33860;AT1G19050;AT4G16780;AT1G15550;AT5G52900;AT5G10510;AT5G05700;AT5G66730;AT4G38840;AT4G38850;AT1G72430;AT1G51950;AT4G36160;AT2G36910;AT1G05575;AT5G65310;AT1G17350;AT3G61890;AT1G32230;AT2G46270;AT5G11070;AT4G19700;AT5G67340;AT1G06400;AT2G01570;AT4G12720;AT1G23710;AT5G01810…
GO:0010035	response to inorganic substance	1	0.000664769	AT2G34830;AT3G22200;AT2G26560;AT1G18330;AT2G41380;AT3G07370;AT3G61890;AT1G32230;AT2G46270;AT5G67340;AT5G21090;AT2G01570;AT4G12720;AT2G41010;AT2G38470;AT3G57530;AT5G45340;AT1G20620;AT1G20630;AT3G19580;AT3G10920;AT5G24590;AT4G11280;AT1G09080;AT1G20340;AT1G20450;AT1G23490;AT1G28370;AT1G59900;AT1G72520;AT1G78080;AT2G06050;AT2G22430;AT2G34600;AT2G41430;AT2G44840;AT3G02840;AT3G23400;AT3G46620;AT3G46630…
GO:0009753	response to jasmonic acid	1	7.42e-14	AT2G26560;AT3G50700;AT2G26690;AT3G57130;AT3G07370;AT2G41370;AT1G51950;AT1G32230;AT2G46270;AT5G67340;AT2G01570;AT4G12720;AT2G38470;AT1G73080;AT3G57530;AT1G72450;AT3G19580;AT3G45640;AT1G59870;AT4G11280;AT3G57450;AT1G20510;AT1G15750;AT1G17420;AT1G25400;AT1G28370;AT1G32920;AT1G42990;AT1G61890;AT1G72520;AT1G80840;AT2G06050;AT2G18790;AT2G34600;AT2G41940;AT2G43010;AT2G44840;AT4G17230;AT4G37260;AT5G05600…
GO:0033993	response to lipid	1	1.28e-11	AT2G22670;AT1G26960;AT3G07360;AT3G07370;AT1G15550;AT5G52900;AT5G05700;AT5G66730;AT1G51950;AT4G36160;AT1G05575;AT1G07200;AT5G65310;AT3G61890;AT1G32230;AT2G46270;AT5G11070;AT4G19700;AT5G67340;AT2G01570;AT4G12720;AT5G01810;AT3G02880;AT1G73080;AT3G57530;AT1G20630;AT3G06750;AT3G19580;AT5G24590;AT3G45640;AT4G34160;AT1G59870;AT4G11280;AT3G57450;AT1G20450;AT1G28370;AT1G42990;AT1G61890;AT1G80840;AT2G06050…
GO:1901698	response to nitrogen compound	1	3.8e-22	AT2G34830;AT2G26560;AT5G09800;AT5G09860;AT1G19050;AT1G69440;AT2G23810;AT2G46400;AT1G05575;AT3G44190;AT4G12720;AT1G23710;AT3G49530;AT5G66210;AT2G38470;AT3G02880;AT3G57530;AT5G45340;AT5G61600;AT3G19580;AT1G51700;AT3G10930;AT3G45640;AT4G34150;AT1G59870;AT4G27280;AT4G11280;AT3G57450;AT1G74450;AT1G18740;AT1G20510;AT1G09070;AT1G17420;AT1G19380;AT1G25400;AT1G28370;AT1G32920;AT1G42990;AT1G61890;AT1G70590…
GO:0014070	response to organic cyclic compound	1	6.97e-08	AT2G26560;AT5G64740;AT2G41380;AT3G50700;AT5G09860;AT5G09870;AT1G69440;AT5G52900;AT1G51950;AT4G36150;AT4G36160;AT1G07200;AT3G44190;AT1G32230;AT5G11070;AT5G67340;AT2G01570;AT4G12720;AT4G12730;AT5G01380;AT2G38470;AT3G57530;AT3G45640;AT4G34160;AT1G59870;AT1G23080;AT1G25400;AT1G28370;AT1G42990;AT1G80840;AT2G40000;AT2G41940;AT2G43010;AT2G44840;AT3G02550;AT3G02885;AT3G11700;AT3G47460;AT3G57760;AT4G08950…
GO:0010033	response to organic substance	1	4.35e-27	AT3G22200;AT1G05710;AT2G26560;AT2G22670;AT5G64740;AT1G18330;AT2G41380;AT1G70510;AT3G50700;AT1G26960;AT5G09800;AT2G26690;AT5G09860;AT5G09870;AT3G57130;AT2G42800;AT3G27660;AT3G07360;AT3G07370;AT2G41370;AT2G33860;AT1G19050;AT4G16780;AT1G69440;AT2G23810;AT1G15550;AT5G52900;AT5G10510;AT5G05700;AT2G46400;AT5G66730;AT4G38840;AT4G38850;AT1G72430;AT1G51950;AT4G36150;AT4G36160;AT2G36910;AT1G05575;AT1G07200…
GO:0010243	response to organonitrogen compound	1	8.29e-33	AT2G26560;AT5G09800;AT1G19050;AT2G23810;AT2G46400;AT1G05575;AT3G44190;AT4G12720;AT1G23710;AT3G49530;AT5G66210;AT2G38470;AT3G02880;AT3G57530;AT5G45340;AT5G61600;AT3G19580;AT1G51700;AT3G10930;AT3G45640;AT4G34150;AT1G59870;AT4G27280;AT4G11280;AT3G57450;AT1G74450;AT1G18740;AT1G20510;AT1G09070;AT1G17420;AT1G19380;AT1G25400;AT1G28370;AT1G32920;AT1G42990;AT1G61890;AT1G70590;AT1G72520;AT1G80840;AT2G22500…
GO:1901700	response to oxygen-containing compound	1	7.24e-22	AT2G34830;AT2G26560;AT2G22670;AT3G50700;AT1G26960;AT5G09800;AT2G26690;AT3G57130;AT3G27660;AT3G07360;AT3G07370;AT2G41370;AT1G19050;AT2G23810;AT1G15550;AT5G52900;AT5G05700;AT2G46400;AT5G66730;AT1G51950;AT4G36150;AT4G36160;AT1G05575;AT1G07200;AT5G65310;AT3G61890;AT3G44190;AT1G32230;AT2G46270;AT5G11070;AT4G19700;AT5G67340;AT5G16570;AT2G01570;AT4G12720;AT2G41010;AT1G23710;AT3G49530;AT5G66210;AT5G19250…
GO:0010193	response to ozone	1	0.000194448	AT1G32230;AT4G12720;AT1G72520;AT2G06050;AT3G02840;AT3G23400
GO:0009751	response to salicylic acid	1	8.34e-05	AT2G26560;AT3G50700;AT4G36150;AT1G32230;AT5G67340;AT2G01570;AT4G12720;AT2G38470;AT3G57530;AT3G45640;AT1G59870;AT1G25400;AT1G28370;AT1G42990;AT1G80840;AT2G40000;AT2G41940;AT2G43010;AT2G44840;AT3G02550;AT3G02885;AT4G17230;AT4G37260;AT5G24930;AT5G35735;AT5G42050
GO:0035966	response to topologically incorrect protein	1	0.000247973	AT3G22200;AT1G32230;AT2G46270;AT5G67340;AT4G12720;AT3G49530;AT3G57530;AT5G08530;AT3G10920;AT4G34150;AT4G01120;AT3G57450;AT1G28370;AT1G42990;AT1G80840;AT3G02840;AT5G10695;AT5G41100;AT5G42050;AT5G59550;AT5G59820
GO:0006986	response to unfolded protein	1	6.3e-07	AT1G32230;AT2G46270;AT5G67340;AT4G12720;AT3G49530;AT3G57530;AT4G34150;AT4G01120;AT3G57450;AT1G28370;AT1G42990;AT1G80840;AT3G02840;AT5G10695;AT5G41100;AT5G42050;AT5G59550;AT5G59820
GO:0009415	response to water	1	4e-05	AT3G07370;AT3G61890;AT1G32230;AT2G46270;AT5G67340;AT2G41010;AT2G38470;AT3G57530;AT5G45340;AT3G19580;AT5G24590;AT1G20450;AT1G28370;AT1G78080;AT2G06050;AT2G22430;AT2G34600;AT2G41430;AT2G44840;AT3G46620;AT3G46630;AT5G40390;AT5G59550;AT5G59820;AT5G66880
GO:0009414	response to water deprivation	1	2.93e-05	AT3G07370;AT3G61890;AT1G32230;AT2G46270;AT5G67340;AT2G41010;AT2G38470;AT3G57530;AT5G45340;AT3G19580;AT5G24590;AT1G20450;AT1G28370;AT1G78080;AT2G06050;AT2G22430;AT2G34600;AT2G41430;AT2G44840;AT3G46620;AT3G46630;AT5G40390;AT5G59550;AT5G59820;AT5G66880
GO:0009863	salicylic acid mediated signaling pathway	1	1.6e-05	AT2G26560;AT3G50700;AT4G36150;AT1G32230;AT5G67340;AT2G01570;AT4G12720;AT2G38470;AT3G57530;AT3G45640;AT1G59870;AT1G25400;AT1G28370;AT1G42990;AT1G80840;AT2G41940;AT2G43010;AT2G44840;AT3G02550;AT4G17230;AT5G24930;AT5G35735;AT5G42050
GO:0009653	anatomical structure morphogenesis	2	4.42e-05	AT3G22200;AT3G15170;AT2G22670;AT5G64740;AT1G70510;AT3G50700;AT4G32980;AT3G57130;AT4G36380;AT2G42800;AT3G27660;AT1G23380;AT1G65810;AT2G41370;AT2G33860;AT5G63090;AT1G12090;AT4G16780;AT3G07330;AT1G69120;AT4G08150;AT5G10510;AT1G80490;AT1G21810;AT2G36910;AT5G62230;AT3G44200;AT1G32230;AT5G65700;AT5G41315;AT2G46260;AT2G01570;AT4G12730;AT4G24580;AT3G15520;AT3G02880;AT5G08530;AT2G34710;AT3G07390;AT4G36180…
GO:0048466	androecium development	2	0.000355774	AT4G36380;AT2G42800;AT1G69120;AT2G36910;AT5G62230;AT5G65700;AT4G36180;AT1G14720;AT1G28440;AT1G17420;AT1G72520;AT3G54340;AT3G56370
GO:0009932	cell tip growth	2	0.00030473	AT3G22200;AT5G64740;AT1G12090;AT3G07330;AT1G69120;AT5G62230;AT5G65700;AT4G24580;AT1G28440;AT1G09080;AT1G19780;AT1G20340;AT1G23080;AT1G68990;AT1G79250;AT3G19020;AT3G27960;AT3G54340;AT4G38430;AT5G49270
GO:0048588	developmental cell growth	2	0.000488572	AT3G22200;AT5G64740;AT1G12090;AT1G69120;AT5G62230;AT5G65700;AT4G12730;AT4G24580;AT3G02880;AT1G28440;AT1G09080;AT1G19780;AT1G20340;AT1G23080;AT1G31130;AT1G68990;AT1G79250;AT3G19020;AT3G27960;AT3G54340;AT4G32410;AT4G38430;AT5G49270
GO:0048589	developmental growth	2	0.000631098	AT3G22200;AT5G64740;AT4G36380;AT1G12090;AT4G16780;AT3G07330;AT1G69120;AT5G10510;AT5G62230;AT5G65700;AT5G51560;AT4G12730;AT4G24580;AT3G02880;AT2G34710;AT4G36180;AT4G34160;AT1G28440;AT1G09080;AT1G19780;AT1G20340;AT1G23080;AT1G31130;AT1G31320;AT1G68990;AT1G79250;AT3G19020;AT3G24550;AT3G27960;AT3G54340;AT3G56370;AT4G32410;AT4G38430;AT5G38560;AT5G49270
GO:0060560	developmental growth involved in morphogenesis	2	0.000733192	AT3G22200;AT5G64740;AT4G36380;AT1G12090;AT4G16780;AT3G07330;AT1G69120;AT5G62230;AT5G65700;AT4G12730;AT4G24580;AT3G02880;AT1G28440;AT1G09080;AT1G19780;AT1G20340;AT1G23080;AT1G31130;AT1G68990;AT1G79250;AT3G19020;AT3G24550;AT3G27960;AT3G54340;AT4G32410;AT4G38430;AT5G38560;AT5G49270
GO:0010582	floral meristem determinacy	2	0.000360646	AT3G57130;AT2G41370;AT1G69120;AT4G17460
GO:0048437	floral organ development	2	0.000137436	AT3G15170;AT1G70510;AT4G32980;AT5G09805;AT3G57130;AT4G36380;AT2G42800;AT1G65810;AT2G41370;AT1G69120;AT1G21810;AT2G36910;AT5G62230;AT5G65700;AT2G46260;AT2G01570;AT2G34710;AT4G36180;AT3G45640;AT1G14720;AT1G28440;AT1G17420;AT1G68990;AT1G72520;AT2G41940;AT3G54340;AT3G56370;AT4G27510;AT4G36920;AT5G66870
GO:0048438	floral whorl development	2	3.85e-05	AT3G15170;AT1G70510;AT4G32980;AT4G36380;AT2G42800;AT1G65810;AT2G33860;AT1G69120;AT4G08150;AT1G21810;AT2G36910;AT5G62230;AT5G65700;AT4G17460;AT2G34710;AT4G36180;AT3G45640;AT1G14720;AT1G28440;AT1G17420;AT1G68990;AT1G72520;AT2G41940;AT3G54340;AT3G56370;AT4G27510;AT4G36920;AT5G66870
GO:0010022	meristem determinacy	2	0.000471792	AT3G57130;AT2G41370;AT1G69120;AT4G17460
GO:0048507	meristem development	2	8.51e-05	AT3G15170;AT4G32980;AT3G57130;AT3G27660;AT1G23380;AT2G41370;AT1G69120;AT4G08150;AT5G10510;AT1G80490;AT5G62230;AT5G65700;AT5G51560;AT4G17460;AT2G34710;AT4G36180;AT4G34160;AT4G40060;AT1G28440;AT1G15750;AT1G31320;AT3G06500;AT3G54340;AT3G56370;AT4G36920;AT4G38430;AT5G27030
GO:0010073	meristem maintenance	2	0.000556988	AT4G32980;AT3G57130;AT1G23380;AT2G41370;AT1G69120;AT5G10510;AT5G65700;AT5G51560;AT4G17460;AT2G34710;AT4G36180;AT4G34160;AT1G28440;AT1G31320;AT3G56370;AT4G36920;AT4G38430
GO:0048513	organ development	2	1.39e-05	AT3G22200;AT3G15170;AT2G22670;AT5G64740;AT1G70510;AT3G50700;AT4G32980;AT5G09805;AT3G57130;AT4G36380;AT2G42800;AT3G27660;AT1G23380;AT1G65810;AT2G41370;AT2G33860;AT5G63090;AT1G12090;AT4G16780;AT3G07330;AT1G69120;AT4G08150;AT5G10510;AT5G05700;AT1G80490;AT1G21810;AT1G51950;AT2G36910;AT5G62230;AT3G44200;AT1G32230;AT5G65700;AT2G46260;AT2G01570;AT5G51560;AT4G12730;AT4G17460;AT3G02880;AT2G34710;AT3G07390…
GO:0009887	organ morphogenesis	2	0.000892649	AT3G15170;AT2G22670;AT1G70510;AT3G50700;AT4G32980;AT3G57130;AT4G36380;AT1G65810;AT2G41370;AT2G33860;AT5G63090;AT1G69120;AT4G08150;AT5G10510;AT1G21810;AT5G62230;AT2G01570;AT2G34710;AT1G20340;AT2G02070;AT2G41940;AT3G54340;AT4G27510;AT4G36920;AT5G24930;AT5G66870
GO:0007389	pattern specification process	2	4e-08	AT3G15170;AT1G70510;AT4G32980;AT3G57130;AT1G23380;AT2G41370;AT2G33860;AT5G63090;AT1G12090;AT1G69120;AT4G08150;AT5G10510;AT2G46260;AT1G20330;AT2G34710;AT4G36180;AT3G45640;AT1G28440;AT1G15750;AT1G23080;AT1G31320;AT3G54340;AT3G56370;AT4G17220;AT4G36920;AT4G38430;AT5G56270;AT5G66870
GO:0009865	pollen tube adhesion	2	0.000573284	AT3G22200;AT4G24580
GO:0009791	post-embryonic development	2	0.000127577	AT2G34830;AT3G15170;AT2G22670;AT1G70510;AT4G32980;AT5G09805;AT3G57130;AT4G36380;AT2G42800;AT3G27660;AT1G80730;AT1G65810;AT2G41370;AT2G33860;AT1G19050;AT1G69440;AT1G69120;AT4G08150;AT5G10510;AT5G05700;AT5G66730;AT1G80490;AT1G21810;AT1G51950;AT2G36910;AT5G62230;AT1G32230;AT5G65700;AT4G30800;AT2G46260;AT1G08910;AT1G06400;AT2G01570;AT3G15520;AT4G17460;AT3G06750;AT3G19580;AT2G34710;AT3G07390;AT4G36180…
GO:0048569	post-embryonic organ development	2	8.63e-05	AT3G15170;AT2G22670;AT1G70510;AT4G32980;AT5G09805;AT3G57130;AT4G36380;AT2G42800;AT1G65810;AT2G41370;AT1G69120;AT1G21810;AT1G51950;AT2G36910;AT5G62230;AT1G32230;AT5G65700;AT2G46260;AT2G01570;AT2G34710;AT3G07390;AT4G36180;AT3G45640;AT1G14720;AT1G28440;AT1G17420;AT1G68990;AT1G72520;AT2G41940;AT3G54340;AT3G56370;AT4G27510;AT4G36920;AT5G49270;AT5G66870
GO:0003002	regionalization	2	3.19e-06	AT3G15170;AT1G70510;AT4G32980;AT3G57130;AT2G41370;AT2G33860;AT5G63090;AT1G69120;AT4G08150;AT5G10510;AT2G46260;AT1G20330;AT2G34710;AT3G45640;AT1G15750;AT1G31320;AT3G54340;AT4G17220;AT4G36920;AT5G66870
GO:0010029	regulation of seed germination	2	0.000264038	AT1G19050;AT5G05700;AT5G66730;AT2G01570;AT1G20450;AT2G18790;AT3G06500;AT5G66880
GO:1900140	regulation of seedling development	2	0.000353171	AT1G19050;AT5G05700;AT5G66730;AT2G01570;AT1G20450;AT2G18790;AT3G06500;AT5G66880
GO:0048608	reproductive structure development	2	0.000612619	AT2G34830;AT3G22200;AT3G15170;AT2G22670;AT1G70510;AT4G32980;AT5G09805;AT3G57130;AT4G36380;AT2G42800;AT3G27660;AT1G65810;AT2G41370;AT2G33860;AT1G69120;AT4G08150;AT5G10510;AT5G66730;AT1G80490;AT1G21810;AT2G36910;AT5G62230;AT5G65700;AT4G30800;AT2G46260;AT1G08910;AT1G06400;AT2G01570;AT4G17460;AT3G06750;AT3G19580;AT2G34710;AT4G36180;AT3G10920;AT3G45640;AT4G34160;AT1G14720;AT4G40060;AT1G28440;AT1G15750…
GO:0061458	reproductive system development	2	0.000612619	AT2G34830;AT3G22200;AT3G15170;AT2G22670;AT1G70510;AT4G32980;AT5G09805;AT3G57130;AT4G36380;AT2G42800;AT3G27660;AT1G65810;AT2G41370;AT2G33860;AT1G69120;AT4G08150;AT5G10510;AT5G66730;AT1G80490;AT1G21810;AT2G36910;AT5G62230;AT5G65700;AT4G30800;AT2G46260;AT1G08910;AT1G06400;AT2G01570;AT4G17460;AT3G06750;AT3G19580;AT2G34710;AT4G36180;AT3G10920;AT3G45640;AT4G34160;AT1G14720;AT4G40060;AT1G28440;AT1G15750…
GO:0048367	shoot system development	2	0.000274508	AT3G22200;AT3G15170;AT1G70510;AT3G23637;AT3G50700;AT4G32980;AT5G09805;AT3G57130;AT4G36380;AT2G42800;AT3G27660;AT1G65810;AT2G41370;AT2G33860;AT1G19050;AT4G16780;AT1G69120;AT4G08150;AT5G10510;AT5G05700;AT1G80490;AT1G21810;AT2G36910;AT5G62230;AT5G65700;AT4G30800;AT2G46260;AT2G01570;AT3G15520;AT4G17460;AT2G34710;AT4G36180;AT3G45640;AT4G34160;AT1G14720;AT1G28440;AT1G13245;AT1G15750;AT1G17420;AT1G20340…
GO:0010016	shoot system morphogenesis	2	8.06e-05	AT3G15170;AT1G70510;AT3G50700;AT4G32980;AT3G57130;AT4G36380;AT2G42800;AT2G41370;AT2G33860;AT4G16780;AT4G08150;AT1G80490;AT5G62230;AT2G46260;AT3G15520;AT2G34710;AT4G36180;AT4G34160;AT1G15750;AT1G20340;AT2G02070;AT2G41940;AT4G09010;AT5G24930;AT5G27030;AT5G66870
GO:0044702	single organism reproductive process	2	0.000672591	AT2G34830;AT3G22200;AT3G15170;AT2G22670;AT1G70510;AT4G32980;AT5G09805;AT3G57130;AT4G36380;AT2G42800;AT3G27660;AT1G65810;AT2G41370;AT2G33860;AT3G55000;AT1G69120;AT4G08150;AT5G10510;AT5G66730;AT1G80490;AT1G21810;AT2G36910;AT1G05570;AT5G62230;AT5G65700;AT4G30800;AT2G46260;AT1G08910;AT2G01570;AT4G24580;AT5G01370;AT4G17460;AT3G06750;AT3G19580;AT2G34710;AT4G36180;AT3G10920;AT3G45640;AT4G34160;AT1G14720…
GO:0044767	single-organism developmental process	2	0.000159554	AT5G48720;AT2G34830;AT3G22200;AT3G15170;AT2G22670;AT5G64740;AT1G70510;AT3G23637;AT3G50700;AT4G32980;AT5G09805;AT3G57130;AT4G36380;AT2G42800;AT3G27660;AT1G23380;AT1G80730;AT1G65810;AT2G41370;AT2G33860;AT5G63090;AT3G54990;AT3G55000;AT1G19050;AT1G12090;AT4G16780;AT3G07330;AT1G69440;AT2G23810;AT1G69120;AT4G08150;AT5G10510;AT5G05700;AT5G66730;AT1G80490;AT1G21810;AT1G51950;AT2G36910;AT1G05570;AT5G62230…
GO:0048443	stamen development	2	0.000355774	AT4G36380;AT2G42800;AT1G69120;AT2G36910;AT5G62230;AT5G65700;AT4G36180;AT1G14720;AT1G28440;AT1G17420;AT1G72520;AT3G54340;AT3G56370
GO:0080086	stamen filament development	2	0.000700501	AT1G14720;AT1G17420;AT1G72520
GO:0048731	system development	2	5.8e-05	AT2G34830;AT3G22200;AT3G15170;AT2G22670;AT5G64740;AT1G70510;AT3G23637;AT3G50700;AT4G32980;AT5G09805;AT3G57130;AT4G36380;AT2G42800;AT3G27660;AT1G23380;AT1G65810;AT2G41370;AT2G33860;AT5G63090;AT1G19050;AT1G12090;AT4G16780;AT3G07330;AT1G69120;AT4G08150;AT5G10510;AT5G05700;AT5G66730;AT1G80490;AT1G21810;AT1G51950;AT2G36910;AT5G62230;AT3G44200;AT1G32230;AT5G65700;AT4G30800;AT2G46260;AT1G08910;AT1G06400…
GO:0009888	tissue development	2	0.000281131	AT3G15170;AT5G64740;AT4G32980;AT3G57130;AT2G42800;AT3G27660;AT1G23380;AT1G16530;AT2G41370;AT1G12090;AT3G07330;AT1G69120;AT4G08150;AT5G10510;AT1G80490;AT4G36160;AT2G36910;AT5G62230;AT3G44200;AT5G65700;AT5G41315;AT5G51560;AT4G12730;AT3G15520;AT4G17460;AT3G02880;AT2G34710;AT4G36180;AT3G45640;AT4G34160;AT4G40060;AT1G28440;AT1G15750;AT1G20340;AT1G23080;AT1G31130;AT1G31320;AT2G18790;AT2G41940;AT3G06500…
GO:0043450	alkene biosynthetic process	3	1.69e-07	AT2G23810;AT5G61600;AT3G10930;AT4G11280;AT1G17420;AT1G42990;AT2G34600;AT3G02840;AT3G06500;AT3G44260;AT3G46620;AT3G55980;AT4G17230;AT5G59550;AT5G63130
GO:0065007	biological regulation	3	2.6e-10	AT5G48720;AT2G34830;AT3G15170;AT2G26560;AT2G22670;AT5G64740;AT1G18330;AT1G70510;AT3G50700;AT4G32980;AT1G26960;AT2G26690;AT5G09860;AT3G57130;AT4G36380;AT4G14740;AT2G42800;AT3G27660;AT2G17560;AT3G07370;AT2G41370;AT2G33860;AT3G54990;AT1G19050;AT1G12090;AT4G16780;AT1G55110;AT3G07340;AT1G69440;AT1G69120;AT1G15550;AT4G08150;AT1G66560;AT5G10510;AT5G05700;AT2G46400;AT5G66730;AT4G36150;AT4G36160;AT2G36910…
GO:0007154	cell communication	3	8.95e-15	AT2G34825;AT2G34830;AT3G22200;AT2G26560;AT2G22670;AT1G70510;AT3G50700;AT3G57130;AT4G14740;AT2G42800;AT3G27660;AT3G07370;AT2G41370;AT1G19050;AT4G16780;AT3G09922;AT1G15550;AT5G10510;AT5G66730;AT4G36150;AT2G36910;AT1G05575;AT5G65310;AT1G17350;AT5G62230;AT1G32230;AT5G65700;AT2G46270;AT4G38530;AT5G67340;AT5G21090;AT2G01570;AT5G51560;AT4G12720;AT1G23710;AT3G49530;AT4G24580;AT5G01810;AT2G38470;AT3G02880…
GO:0008219	cell death	3	1.45e-07	AT2G26560;AT3G50700;AT1G32230;AT4G19700;AT5G67340;AT5G53760;AT4G12720;AT2G38470;AT3G57530;AT1G27100;AT3G45640;AT4G34150;AT1G59870;AT1G18740;AT1G09070;AT1G25400;AT1G28370;AT1G42990;AT1G80840;AT2G24550;AT2G41100;AT2G41560;AT2G41940;AT2G43010;AT2G44840;AT3G02840;AT3G19030;AT3G52800;AT4G17230;AT5G10695;AT5G24930;AT5G35735;AT5G42050
GO:0016049	cell growth	3	0.000326137	AT3G22200;AT5G64740;AT5G09870;AT4G36380;AT1G12090;AT4G16780;AT3G07330;AT1G69120;AT5G62230;AT5G65700;AT1G20330;AT4G12730;AT4G24580;AT3G02880;AT5G08530;AT2G34710;AT4G40060;AT1G28440;AT1G09080;AT1G19780;AT1G20340;AT1G23080;AT1G31130;AT1G68990;AT1G79250;AT3G19020;AT3G24550;AT3G27960;AT3G54340;AT4G32410;AT4G38430;AT5G38560;AT5G49270
GO:0043449	cellular alkene metabolic process	3	1.69e-07	AT2G23810;AT5G61600;AT3G10930;AT4G11280;AT1G17420;AT1G42990;AT2G34600;AT3G02840;AT3G06500;AT3G44260;AT3G46620;AT3G55980;AT4G17230;AT5G59550;AT5G63130
GO:0009987	cellular process	3	2.26e-05	AT5G48720;AT1G30660;AT2G34825;AT2G34830;AT3G22200;AT3G15170;AT4G22570;AT2G26560;AT2G26570;AT2G22670;AT5G64740;AT1G18330;AT3G15020;AT2G41380;AT1G70510;AT2G31800;AT2G31810;AT3G15820;AT3G50700;AT4G32980;AT1G26960;AT2G26690;AT5G09860;AT5G09870;AT3G57130;AT4G36380;AT4G14740;AT2G42800;AT2G29960;AT3G27660;AT3G13682;AT3G13690;AT2G17560;AT1G23380;AT3G07360;AT3G07370;AT2G27900;AT1G16530;AT2G41370;AT1G72220…
GO:0016265	death	3	1.45e-07	AT2G26560;AT3G50700;AT1G32230;AT4G19700;AT5G67340;AT5G53760;AT4G12720;AT2G38470;AT3G57530;AT1G27100;AT3G45640;AT4G34150;AT1G59870;AT1G18740;AT1G09070;AT1G25400;AT1G28370;AT1G42990;AT1G80840;AT2G24550;AT2G41100;AT2G41560;AT2G41940;AT2G43010;AT2G44840;AT3G02840;AT3G19030;AT3G52800;AT4G17230;AT5G10695;AT5G24930;AT5G35735;AT5G42050
GO:0032502	developmental process	3	0.000129172	AT5G48720;AT2G34830;AT3G22200;AT3G15170;AT2G22670;AT5G64740;AT1G70510;AT3G23637;AT3G50700;AT4G32980;AT5G09805;AT3G57130;AT4G36380;AT2G42800;AT3G27660;AT1G23380;AT1G80730;AT1G16530;AT1G65810;AT2G41370;AT2G33860;AT5G63090;AT3G54990;AT3G55000;AT1G19050;AT1G12090;AT4G16780;AT3G07330;AT1G69440;AT2G23810;AT1G69120;AT4G08150;AT5G10510;AT5G05700;AT5G66730;AT1G80490;AT1G21810;AT1G51950;AT4G36160;AT2G36910…
GO:0090150	establishment of protein localization to membrane	3	1.2e-08	AT2G26560;AT3G50700;AT1G32230;AT5G67340;AT4G12720;AT2G38470;AT3G57530;AT1G27100;AT3G45640;AT4G34150;AT1G59870;AT1G18740;AT1G09070;AT1G25400;AT1G28370;AT1G42990;AT1G80840;AT2G24550;AT2G41100;AT2G41940;AT2G43010;AT2G44840;AT3G02840;AT3G19030;AT3G52800;AT4G17230;AT5G10695;AT5G24930;AT5G35735;AT5G42050
GO:0009693	ethylene biosynthetic process	3	1.69e-07	AT2G23810;AT5G61600;AT3G10930;AT4G11280;AT1G17420;AT1G42990;AT2G34600;AT3G02840;AT3G06500;AT3G44260;AT3G46620;AT3G55980;AT4G17230;AT5G59550;AT5G63130
GO:0009692	ethylene metabolic process	3	1.69e-07	AT2G23810;AT5G61600;AT3G10930;AT4G11280;AT1G17420;AT1G42990;AT2G34600;AT3G02840;AT3G06500;AT3G44260;AT3G46620;AT3G55980;AT4G17230;AT5G59550;AT5G63130
GO:0042044	fluid transport	3	0.000601009	AT1G32230;AT5G21090;AT2G01570;AT5G19250;AT3G10920;AT2G18790;AT2G39010;AT2G41430;AT4G21960;AT4G32410;AT5G62350
GO:0040007	growth	3	0.00025459	AT3G22200;AT5G64740;AT5G09870;AT4G36380;AT1G12090;AT4G16780;AT3G07330;AT1G69120;AT5G10510;AT5G62230;AT5G65700;AT1G20330;AT5G51560;AT4G12730;AT4G24580;AT3G02880;AT5G08530;AT2G34710;AT4G36180;AT4G34160;AT4G40060;AT1G28440;AT1G09080;AT1G17420;AT1G19780;AT1G20340;AT1G23080;AT1G31130;AT1G31320;AT1G68990;AT1G72520;AT1G79250;AT3G19020;AT3G24550;AT3G27960;AT3G54340;AT3G56370;AT4G32410;AT4G38430;AT5G38560…
GO:0034050	host programmed cell death induced by symbiont	3	4.27e-08	AT2G26560;AT3G50700;AT1G32230;AT5G67340;AT4G12720;AT2G38470;AT3G57530;AT1G27100;AT3G45640;AT4G34150;AT1G59870;AT1G18740;AT1G09070;AT1G25400;AT1G28370;AT1G42990;AT1G80840;AT2G24550;AT2G41100;AT2G41940;AT2G43010;AT2G44840;AT3G02840;AT3G19030;AT3G52800;AT4G17230;AT5G10695;AT5G24930;AT5G35735;AT5G42050
GO:0042744	hydrogen peroxide catabolic process	3	0.00032109	AT3G44190;AT5G21090;AT2G01570;AT1G20620;AT1G20630;AT1G20340;AT2G22430;AT2G41430
GO:0042743	hydrogen peroxide metabolic process	3	0.00017805	AT2G26560;AT3G50700;AT4G36150;AT3G44190;AT5G21090;AT2G01570;AT4G12720;AT2G38470;AT1G20620;AT1G20630;AT3G45640;AT1G59870;AT1G20340;AT1G80840;AT2G22430;AT2G41430;AT2G41940;AT2G43010;AT3G02550;AT5G24930
GO:0002252	immune effector process	3	2.03e-10	AT2G26560;AT3G57130;AT2G41370;AT2G33860;AT1G05575;AT4G12720;AT1G23710;AT3G49530;AT2G38470;AT3G02880;AT3G19580;AT5G03210;AT5G24590;AT1G42990;AT1G80840;AT2G34600;AT2G44840;AT3G46620;AT3G47460;AT3G52800;AT3G55980;AT4G17230;AT4G31550;AT5G47230;AT5G59550;AT5G64660;AT5G65670;AT5G66070
GO:0002376	immune system process	3	3.7e-12	AT2G26560;AT3G50700;AT3G57130;AT2G41370;AT2G33860;AT1G55110;AT2G46400;AT4G36150;AT1G05575;AT1G32230;AT5G67340;AT5G21090;AT4G12720;AT1G23710;AT3G49530;AT2G38470;AT3G02880;AT1G73080;AT3G57530;AT1G27100;AT1G20620;AT3G19580;AT1G25275;AT5G03210;AT5G24590;AT3G45640;AT4G34150;AT1G59870;AT1G18740;AT1G09070;AT1G25400;AT1G28370;AT1G31130;AT1G42990;AT1G80840;AT2G24550;AT2G34600;AT2G39010;AT2G40000;AT2G41100…
GO:0009695	jasmonic acid biosynthetic process	3	0.000108531	AT4G32980;AT1G72450;AT3G57450;AT1G20510;AT1G17420;AT1G32920;AT1G72520;AT1G80840;AT2G06050;AT2G34600;AT5G05600;AT5G59820
GO:0009694	jasmonic acid metabolic process	3	3.25e-05	AT4G32980;AT1G51950;AT1G72450;AT3G57450;AT1G20510;AT1G17420;AT1G32920;AT1G61890;AT1G72520;AT1G80840;AT2G06050;AT2G34600;AT5G05600;AT5G59820
GO:0061024	membrane organization	3	2.24e-05	AT2G26560;AT3G50700;AT4G32980;AT1G32230;AT5G67340;AT4G12720;AT2G38470;AT3G57530;AT1G27100;AT3G45640;AT4G34150;AT1G59870;AT1G18740;AT1G09070;AT1G25400;AT1G28370;AT1G42990;AT1G80840;AT2G24550;AT2G41100;AT2G41940;AT2G43010;AT2G44840;AT3G02840;AT3G19030;AT3G52800;AT4G17230;AT5G10695;AT5G24930;AT5G35735;AT5G42050
GO:0098740	multi organism cell adhesion	3	0.000573284	AT3G22200;AT4G24580
GO:0051704	multi-organism process	3	2.05e-10	AT3G22200;AT2G26560;AT3G15020;AT3G50700;AT5G09860;AT3G57130;AT2G42800;AT3G07370;AT2G41370;AT2G33860;AT3G55000;AT1G55110;AT3G07330;AT2G23810;AT1G69120;AT1G58360;AT2G46400;AT4G38840;AT4G36150;AT2G36910;AT5G62230;AT3G61890;AT1G32230;AT4G19700;AT5G67340;AT5G21090;AT4G12720;AT3G49530;AT4G24580;AT1G74930;AT2G38470;AT2G47730;AT3G57530;AT1G72450;AT1G20620;AT5G61600;AT1G25275;AT1G25280;AT4G36180;AT5G03210…
GO:0007275	multicellular organismal development	3	0.000473537	AT5G48720;AT2G34830;AT3G22200;AT3G15170;AT2G22670;AT5G64740;AT1G70510;AT3G23637;AT3G50700;AT4G32980;AT5G09805;AT3G57130;AT4G36380;AT2G42800;AT3G27660;AT1G23380;AT1G80730;AT1G65810;AT2G41370;AT2G33860;AT5G63090;AT3G54990;AT3G55000;AT1G19050;AT1G12090;AT4G16780;AT3G07330;AT1G69440;AT1G69120;AT4G08150;AT5G10510;AT5G05700;AT5G66730;AT1G80490;AT1G21810;AT1G51950;AT2G36910;AT1G05570;AT5G62230;AT3G44200…
GO:0032501	multicellular organismal process	3	0.000252585	AT5G48720;AT2G34830;AT3G22200;AT3G15170;AT2G22670;AT5G64740;AT1G70510;AT3G23637;AT3G50700;AT4G32980;AT5G09805;AT3G57130;AT4G36380;AT2G42800;AT3G27660;AT1G23380;AT1G80730;AT1G65810;AT2G41370;AT2G33860;AT5G63090;AT3G54990;AT3G55000;AT1G19050;AT1G12090;AT4G16780;AT3G07330;AT1G69440;AT1G69120;AT4G08150;AT5G10510;AT5G05700;AT5G66730;AT1G80490;AT1G21810;AT1G51950;AT2G36910;AT1G05570;AT5G62230;AT3G44200…
GO:0048519	negative regulation of biological process	3	3.46e-05	AT3G15170;AT2G26560;AT2G22670;AT1G70510;AT3G50700;AT4G32980;AT5G09860;AT2G17560;AT2G33860;AT4G16780;AT1G69440;AT4G08150;AT1G32230;AT1G20330;AT4G19700;AT5G67340;AT2G01570;AT4G12720;AT4G24580;AT5G01810;AT2G38470;AT3G57530;AT3G19580;AT5G65460;AT2G25490;AT3G45640;AT4G34150;AT1G59870;AT4G40060;AT1G09070;AT1G15750;AT1G20340;AT1G25400;AT1G28370;AT1G42990;AT1G80840;AT2G22430;AT2G41100;AT2G41560;AT2G41940…
GO:0060548	negative regulation of cell death	3	3.44e-08	AT2G26560;AT1G32230;AT4G19700;AT5G67340;AT4G12720;AT2G38470;AT3G57530;AT3G45640;AT4G34150;AT1G09070;AT1G28370;AT1G42990;AT1G80840;AT2G41100;AT2G41560;AT2G44840;AT3G02840;AT5G10695;AT5G42050
GO:0048523	negative regulation of cellular process	3	3.63e-05	AT3G15170;AT2G26560;AT2G22670;AT4G32980;AT2G17560;AT4G16780;AT1G32230;AT1G20330;AT4G19700;AT5G67340;AT2G01570;AT4G12720;AT4G24580;AT5G01810;AT2G38470;AT3G57530;AT3G19580;AT5G65460;AT2G25490;AT3G45640;AT4G34150;AT4G40060;AT1G09070;AT1G15750;AT1G20340;AT1G28370;AT1G42990;AT1G80840;AT2G22430;AT2G41100;AT2G41560;AT2G44840;AT3G02840;AT3G50070;AT3G54350;AT5G10695;AT5G42050
GO:0043069	negative regulation of programmed cell death	3	2.34e-08	AT2G26560;AT1G32230;AT4G19700;AT5G67340;AT4G12720;AT2G38470;AT3G57530;AT3G45640;AT4G34150;AT1G09070;AT1G28370;AT1G42990;AT1G80840;AT2G41100;AT2G41560;AT2G44840;AT3G02840;AT5G10695;AT5G42050
GO:0097659	nucleic acid-templated transcription	3	7.67e-05	AT5G48720;AT2G34830;AT2G22670;AT1G18330;AT3G50700;AT4G32980;AT1G26960;AT3G57130;AT2G17560;AT2G33860;AT3G54990;AT1G19050;AT4G16780;AT1G55110;AT3G07340;AT1G69120;AT1G66560;AT5G10510;AT2G46400;AT5G66730;AT4G36160;AT4G25470;AT5G65310;AT3G61890;AT5G66940;AT2G44940;AT2G01570;AT4G32800;AT5G01380;AT1G74930;AT2G38470;AT4G17460;AT5G08520;AT5G61600;AT3G19580;AT2G34710;AT1G25280;AT1G51700;AT1G51710;AT5G65460…
GO:0034654	nucleobase-containing compound biosynthetic process	3	0.000768195	AT5G48720;AT2G34830;AT4G22570;AT2G22670;AT1G18330;AT3G50700;AT4G32980;AT1G26960;AT3G57130;AT2G17560;AT2G33860;AT3G54990;AT1G19050;AT4G16780;AT1G55110;AT3G07340;AT1G69120;AT1G66560;AT5G10510;AT2G46400;AT5G66730;AT4G36160;AT4G25470;AT5G65310;AT3G61890;AT5G66940;AT2G44940;AT3G17390;AT2G01570;AT4G32800;AT5G01380;AT1G74930;AT2G38470;AT4G17460;AT5G08520;AT5G61600;AT3G19580;AT2G34710;AT1G25280;AT1G51700…
GO:1900674	olefin biosynthetic process	3	1.69e-07	AT2G23810;AT5G61600;AT3G10930;AT4G11280;AT1G17420;AT1G42990;AT2G34600;AT3G02840;AT3G06500;AT3G44260;AT3G46620;AT3G55980;AT4G17230;AT5G59550;AT5G63130
GO:1900673	olefin metabolic process	3	1.69e-07	AT2G23810;AT5G61600;AT3G10930;AT4G11280;AT1G17420;AT1G42990;AT2G34600;AT3G02840;AT3G06500;AT3G44260;AT3G46620;AT3G55980;AT4G17230;AT5G59550;AT5G63130
GO:0016310	phosphorylation	3	7.89e-07	AT2G26560;AT2G31800;AT3G50700;AT3G13690;AT2G17560;AT3G07360;AT5G44680;AT1G32230;AT5G65700;AT5G67340;AT5G21090;AT1G11330;AT2G01570;AT5G51560;AT4G12720;AT5G66210;AT2G38470;AT3G02880;AT1G73080;AT3G57530;AT5G08530;AT1G72460;AT4G36180;AT3G10920;AT3G45640;AT1G59870;AT1G28440;AT1G28370;AT1G31130;AT1G42990;AT1G80840;AT2G18790;AT2G41430;AT2G41940;AT2G43010;AT3G24550;AT3G50070;AT3G56370;AT3G57760;AT3G60320…
GO:0012501	programmed cell death	3	4.45e-08	AT2G26560;AT3G50700;AT1G32230;AT4G19700;AT5G67340;AT4G12720;AT2G38470;AT3G57530;AT1G27100;AT3G45640;AT4G34150;AT1G59870;AT1G18740;AT1G09070;AT1G25400;AT1G28370;AT1G42990;AT1G80840;AT2G24550;AT2G41100;AT2G41560;AT2G41940;AT2G43010;AT2G44840;AT3G02840;AT3G19030;AT3G52800;AT4G17230;AT5G10695;AT5G24930;AT5G35735;AT5G42050
GO:0072657	protein localization to membrane	3	1.2e-08	AT2G26560;AT3G50700;AT1G32230;AT5G67340;AT4G12720;AT2G38470;AT3G57530;AT1G27100;AT3G45640;AT4G34150;AT1G59870;AT1G18740;AT1G09070;AT1G25400;AT1G28370;AT1G42990;AT1G80840;AT2G24550;AT2G41100;AT2G41940;AT2G43010;AT2G44840;AT3G02840;AT3G19030;AT3G52800;AT4G17230;AT5G10695;AT5G24930;AT5G35735;AT5G42050
GO:0006468	protein phosphorylation	3	2.66e-07	AT2G26560;AT2G31800;AT3G50700;AT3G13690;AT2G17560;AT3G07360;AT5G44680;AT1G32230;AT5G65700;AT5G67340;AT1G11330;AT5G51560;AT4G12720;AT5G66210;AT2G38470;AT3G02880;AT1G73080;AT3G57530;AT1G72460;AT4G36180;AT3G45640;AT1G59870;AT1G28440;AT1G28370;AT1G31130;AT1G42990;AT1G80840;AT2G18790;AT2G41940;AT2G43010;AT3G24550;AT3G50070;AT3G56370;AT3G57760;AT3G60320;AT4G00960;AT5G24930;AT5G38560;AT5G42050;AT5G44290…
GO:0006612	protein targeting to membrane	3	1e-08	AT2G26560;AT3G50700;AT1G32230;AT5G67340;AT4G12720;AT2G38470;AT3G57530;AT1G27100;AT3G45640;AT4G34150;AT1G59870;AT1G18740;AT1G09070;AT1G25400;AT1G28370;AT1G42990;AT1G80840;AT2G24550;AT2G41100;AT2G41940;AT2G43010;AT2G44840;AT3G02840;AT3G19030;AT3G52800;AT4G17230;AT5G10695;AT5G24930;AT5G35735;AT5G42050
GO:0072593	reactive oxygen species metabolic process	3	3.96e-05	AT2G26560;AT3G50700;AT4G36150;AT3G44190;AT1G32230;AT5G21090;AT2G01570;AT4G12720;AT2G38470;AT1G20620;AT1G20630;AT3G10920;AT3G45640;AT1G59870;AT1G20340;AT1G80840;AT2G22430;AT2G41430;AT2G41940;AT2G43010;AT3G02550;AT5G24930;AT5G37770
GO:0050789	regulation of biological process	3	5.72e-10	AT5G48720;AT2G34830;AT3G15170;AT2G26560;AT2G22670;AT1G18330;AT1G70510;AT3G50700;AT4G32980;AT1G26960;AT5G09860;AT3G57130;AT4G14740;AT2G42800;AT3G27660;AT2G17560;AT3G07370;AT2G41370;AT2G33860;AT3G54990;AT1G19050;AT4G16780;AT1G55110;AT3G07340;AT1G69440;AT1G69120;AT1G15550;AT4G08150;AT1G66560;AT5G10510;AT5G05700;AT2G46400;AT5G66730;AT4G36150;AT4G36160;AT2G36910;AT1G05575;AT4G25470;AT5G65310;AT1G17350…
GO:0009889	regulation of biosynthetic process	3	4.17e-06	AT5G48720;AT2G34830;AT2G22670;AT1G18330;AT3G50700;AT4G32980;AT1G26960;AT3G57130;AT2G17560;AT2G33860;AT3G54990;AT1G19050;AT4G16780;AT1G55110;AT3G07340;AT1G69120;AT1G66560;AT5G10510;AT2G46400;AT5G66730;AT4G36160;AT4G25470;AT5G65310;AT3G61890;AT1G20330;AT5G66940;AT2G44940;AT2G01570;AT4G12720;AT4G32800;AT5G01380;AT1G74930;AT2G38470;AT4G17460;AT3G57530;AT5G08520;AT1G27100;AT5G61600;AT3G19580;AT2G34710…
GO:0010646	regulation of cell communication	3	0.000759298	AT5G66730;AT2G36910;AT5G65310;AT2G01570;AT4G24580;AT5G01810;AT2G25490;AT3G45640;AT2G22430;AT2G43010;AT5G66880
GO:0010941	regulation of cell death	3	3.81e-09	AT2G26560;AT3G50700;AT1G32230;AT4G19700;AT5G67340;AT4G12720;AT2G38470;AT3G57530;AT1G27100;AT3G45640;AT4G34150;AT1G59870;AT1G18740;AT1G09070;AT1G25400;AT1G28370;AT1G42990;AT1G80840;AT2G24550;AT2G41100;AT2G41560;AT2G41940;AT2G43010;AT2G44840;AT3G02840;AT3G19030;AT3G52800;AT4G17230;AT5G10695;AT5G24930;AT5G35735;AT5G42050
GO:0008361	regulation of cell size	3	0.000408608	AT1G12090;AT2G36910;AT1G28440;AT1G23080;AT2G45680;AT3G56370;AT4G38430
GO:0031326	regulation of cellular biosynthetic process	3	6.41e-05	AT5G48720;AT2G34830;AT2G22670;AT1G18330;AT3G50700;AT4G32980;AT1G26960;AT3G57130;AT2G17560;AT2G33860;AT3G54990;AT1G19050;AT4G16780;AT1G55110;AT3G07340;AT1G69120;AT1G66560;AT5G10510;AT2G46400;AT5G66730;AT4G36160;AT4G25470;AT5G65310;AT3G61890;AT1G20330;AT5G66940;AT2G44940;AT2G01570;AT4G12720;AT4G32800;AT5G01380;AT1G74930;AT2G38470;AT4G17460;AT5G08520;AT5G61600;AT3G19580;AT2G34710;AT1G25280;AT1G51700…
GO:2000112	regulation of cellular macromolecule biosynthetic process	3	2.92e-05	AT5G48720;AT2G34830;AT2G22670;AT1G18330;AT3G50700;AT4G32980;AT1G26960;AT3G57130;AT2G17560;AT2G33860;AT3G54990;AT1G19050;AT4G16780;AT1G55110;AT3G07340;AT1G69120;AT1G66560;AT5G10510;AT2G46400;AT5G66730;AT4G36160;AT4G25470;AT5G65310;AT3G61890;AT1G20330;AT5G66940;AT2G44940;AT2G01570;AT4G12720;AT4G32800;AT5G01380;AT1G74930;AT2G38470;AT4G17460;AT5G08520;AT5G61600;AT3G19580;AT2G34710;AT1G25280;AT1G51700…
GO:0031323	regulation of cellular metabolic process	3	6.04e-05	AT5G48720;AT2G34830;AT2G26560;AT2G22670;AT1G18330;AT1G70510;AT3G50700;AT4G32980;AT1G26960;AT3G57130;AT2G17560;AT2G33860;AT3G54990;AT1G19050;AT4G16780;AT1G55110;AT3G07340;AT1G69120;AT1G66560;AT5G10510;AT2G46400;AT5G66730;AT4G36150;AT4G36160;AT4G25470;AT5G65310;AT3G61890;AT1G32230;AT1G20330;AT5G66940;AT2G44940;AT4G19700;AT2G01570;AT4G12720;AT2G41010;AT4G32800;AT5G01380;AT1G74930;AT2G38470;AT4G17460…
GO:0050794	regulation of cellular process	3	3.85e-11	AT5G48720;AT2G34830;AT3G15170;AT2G26560;AT2G22670;AT1G18330;AT1G70510;AT3G50700;AT4G32980;AT1G26960;AT3G57130;AT4G14740;AT2G42800;AT3G27660;AT2G17560;AT3G07370;AT2G41370;AT2G33860;AT3G54990;AT1G19050;AT4G16780;AT1G55110;AT3G07340;AT1G69120;AT1G15550;AT1G66560;AT5G10510;AT2G46400;AT5G66730;AT4G36150;AT4G36160;AT2G36910;AT1G05575;AT4G25470;AT5G65310;AT1G17350;AT5G62230;AT3G61890;AT3G44200;AT1G32230…
GO:0010468	regulation of gene expression	3	0.000145487	AT5G48720;AT2G34830;AT2G22670;AT1G18330;AT3G50700;AT4G32980;AT1G26960;AT5G09860;AT3G57130;AT2G17560;AT2G33860;AT3G54990;AT1G19050;AT4G16780;AT1G55110;AT3G07340;AT1G69440;AT1G69120;AT1G66560;AT5G10510;AT2G46400;AT5G66730;AT4G36160;AT4G25470;AT5G65310;AT3G61890;AT5G66940;AT2G44940;AT2G01570;AT4G32800;AT5G01380;AT1G74930;AT2G38470;AT4G17460;AT5G08520;AT5G61600;AT3G19580;AT2G34710;AT1G25280;AT4G36180…
GO:0002682	regulation of immune system process	3	1.22e-08	AT2G26560;AT3G50700;AT3G57130;AT2G41370;AT1G32230;AT5G67340;AT4G12720;AT2G38470;AT3G57530;AT1G27100;AT3G45640;AT4G34150;AT1G59870;AT1G18740;AT1G09070;AT1G25400;AT1G28370;AT1G42990;AT1G80840;AT2G24550;AT2G41100;AT2G41940;AT2G43010;AT2G44840;AT3G02840;AT3G19030;AT3G52800;AT4G17230;AT5G10695;AT5G24930;AT5G35735;AT5G42050
GO:0010556	regulation of macromolecule biosynthetic process	3	2.92e-05	AT5G48720;AT2G34830;AT2G22670;AT1G18330;AT3G50700;AT4G32980;AT1G26960;AT3G57130;AT2G17560;AT2G33860;AT3G54990;AT1G19050;AT4G16780;AT1G55110;AT3G07340;AT1G69120;AT1G66560;AT5G10510;AT2G46400;AT5G66730;AT4G36160;AT4G25470;AT5G65310;AT3G61890;AT1G20330;AT5G66940;AT2G44940;AT2G01570;AT4G12720;AT4G32800;AT5G01380;AT1G74930;AT2G38470;AT4G17460;AT5G08520;AT5G61600;AT3G19580;AT2G34710;AT1G25280;AT1G51700…
GO:0060255	regulation of macromolecule metabolic process	3	9.75e-05	AT5G48720;AT2G34830;AT2G22670;AT1G18330;AT1G70510;AT3G50700;AT4G32980;AT1G26960;AT5G09860;AT3G57130;AT2G17560;AT2G33860;AT3G54990;AT1G19050;AT4G16780;AT1G55110;AT3G07340;AT1G69440;AT1G69120;AT1G66560;AT5G10510;AT2G46400;AT5G66730;AT4G36160;AT4G25470;AT5G65310;AT3G61890;AT1G20330;AT5G66940;AT2G44940;AT4G19700;AT2G01570;AT4G12720;AT4G32800;AT5G01380;AT1G74930;AT2G38470;AT4G17460;AT5G08520;AT5G61600…
GO:0019222	regulation of metabolic process	3	3.96e-05	AT5G48720;AT2G34830;AT2G26560;AT2G22670;AT1G18330;AT1G70510;AT3G50700;AT4G32980;AT1G26960;AT5G09860;AT3G57130;AT2G17560;AT2G33860;AT3G54990;AT1G19050;AT4G16780;AT1G55110;AT3G07340;AT1G69440;AT1G69120;AT1G66560;AT5G10510;AT5G05700;AT2G46400;AT5G66730;AT4G36150;AT4G36160;AT4G25470;AT5G65310;AT3G61890;AT1G32230;AT1G20330;AT5G66940;AT2G44940;AT4G19700;AT2G01570;AT4G12720;AT2G41010;AT4G32800;AT5G01380…
GO:0051171	regulation of nitrogen compound metabolic process	3	5.54e-05	AT5G48720;AT2G34830;AT2G22670;AT1G18330;AT1G70510;AT3G50700;AT4G32980;AT1G26960;AT3G57130;AT2G17560;AT2G33860;AT3G54990;AT1G19050;AT4G16780;AT1G55110;AT3G07340;AT1G69120;AT1G66560;AT5G10510;AT2G46400;AT5G66730;AT4G36160;AT4G25470;AT5G65310;AT3G61890;AT1G20330;AT5G66940;AT2G44940;AT2G01570;AT4G32800;AT5G01380;AT1G74930;AT2G38470;AT4G17460;AT5G08520;AT5G61600;AT3G19580;AT2G34710;AT1G25280;AT1G51700…
GO:1903506	regulation of nucleic acid-templated transcription	3	2.2e-05	AT5G48720;AT2G34830;AT2G22670;AT1G18330;AT3G50700;AT4G32980;AT1G26960;AT3G57130;AT2G17560;AT2G33860;AT3G54990;AT1G19050;AT4G16780;AT1G55110;AT3G07340;AT1G69120;AT1G66560;AT5G10510;AT2G46400;AT5G66730;AT4G36160;AT4G25470;AT5G65310;AT3G61890;AT5G66940;AT2G44940;AT2G01570;AT4G32800;AT5G01380;AT1G74930;AT2G38470;AT4G17460;AT5G08520;AT5G61600;AT3G19580;AT2G34710;AT1G25280;AT1G51700;AT1G51710;AT5G65460…
GO:0019219	regulation of nucleobase-containing compound metabolic process	3	3.02e-05	AT5G48720;AT2G34830;AT2G22670;AT1G18330;AT1G70510;AT3G50700;AT4G32980;AT1G26960;AT3G57130;AT2G17560;AT2G33860;AT3G54990;AT1G19050;AT4G16780;AT1G55110;AT3G07340;AT1G69120;AT1G66560;AT5G10510;AT2G46400;AT5G66730;AT4G36160;AT4G25470;AT5G65310;AT3G61890;AT1G20330;AT5G66940;AT2G44940;AT2G01570;AT4G32800;AT5G01380;AT1G74930;AT2G38470;AT4G17460;AT5G08520;AT5G61600;AT3G19580;AT2G34710;AT1G25280;AT1G51700…
GO:0080090	regulation of primary metabolic process	3	7.61e-06	AT5G48720;AT2G34830;AT2G22670;AT1G18330;AT1G70510;AT3G50700;AT4G32980;AT1G26960;AT3G57130;AT2G17560;AT2G33860;AT3G54990;AT1G19050;AT4G16780;AT1G55110;AT3G07340;AT1G69120;AT1G66560;AT5G10510;AT5G05700;AT2G46400;AT5G66730;AT4G36160;AT4G25470;AT5G65310;AT3G61890;AT1G20330;AT5G66940;AT2G44940;AT4G19700;AT2G01570;AT4G12720;AT4G32800;AT5G01380;AT1G74930;AT2G38470;AT4G17460;AT3G57530;AT5G08520;AT1G27100…
GO:0043067	regulation of programmed cell death	3	2.34e-09	AT2G26560;AT3G50700;AT1G32230;AT4G19700;AT5G67340;AT4G12720;AT2G38470;AT3G57530;AT1G27100;AT3G45640;AT4G34150;AT1G59870;AT1G18740;AT1G09070;AT1G25400;AT1G28370;AT1G42990;AT1G80840;AT2G24550;AT2G41100;AT2G41560;AT2G41940;AT2G43010;AT2G44840;AT3G02840;AT3G19030;AT3G52800;AT4G17230;AT5G10695;AT5G24930;AT5G35735;AT5G42050
GO:2000377	regulation of reactive oxygen species metabolic process	3	0.000133902	AT2G26560;AT3G50700;AT4G36150;AT1G32230;AT2G01570;AT4G12720;AT2G38470;AT3G45640;AT1G59870;AT1G80840;AT2G41940;AT2G43010;AT3G02550;AT5G24930;AT5G37770
GO:2001141	regulation of RNA biosynthetic process	3	2.2e-05	AT5G48720;AT2G34830;AT2G22670;AT1G18330;AT3G50700;AT4G32980;AT1G26960;AT3G57130;AT2G17560;AT2G33860;AT3G54990;AT1G19050;AT4G16780;AT1G55110;AT3G07340;AT1G69120;AT1G66560;AT5G10510;AT2G46400;AT5G66730;AT4G36160;AT4G25470;AT5G65310;AT3G61890;AT5G66940;AT2G44940;AT2G01570;AT4G32800;AT5G01380;AT1G74930;AT2G38470;AT4G17460;AT5G08520;AT5G61600;AT3G19580;AT2G34710;AT1G25280;AT1G51700;AT1G51710;AT5G65460…
GO:0051252	regulation of RNA metabolic process	3	2.62e-05	AT5G48720;AT2G34830;AT2G22670;AT1G18330;AT3G50700;AT4G32980;AT1G26960;AT3G57130;AT2G17560;AT2G33860;AT3G54990;AT1G19050;AT4G16780;AT1G55110;AT3G07340;AT1G69120;AT1G66560;AT5G10510;AT2G46400;AT5G66730;AT4G36160;AT4G25470;AT5G65310;AT3G61890;AT5G66940;AT2G44940;AT2G01570;AT4G32800;AT5G01380;AT1G74930;AT2G38470;AT4G17460;AT5G08520;AT5G61600;AT3G19580;AT2G34710;AT1G25280;AT1G51700;AT1G51710;AT5G65460…
GO:0023051	regulation of signaling	3	0.000637734	AT5G66730;AT2G36910;AT5G65310;AT2G01570;AT4G24580;AT5G01810;AT2G25490;AT3G45640;AT2G22430;AT2G43010;AT5G66880
GO:0006355	regulation of transcription, DNA-templated	3	2.2e-05	AT5G48720;AT2G34830;AT2G22670;AT1G18330;AT3G50700;AT4G32980;AT1G26960;AT3G57130;AT2G17560;AT2G33860;AT3G54990;AT1G19050;AT4G16780;AT1G55110;AT3G07340;AT1G69120;AT1G66560;AT5G10510;AT2G46400;AT5G66730;AT4G36160;AT4G25470;AT5G65310;AT3G61890;AT5G66940;AT2G44940;AT2G01570;AT4G32800;AT5G01380;AT1G74930;AT2G38470;AT4G17460;AT5G08520;AT5G61600;AT3G19580;AT2G34710;AT1G25280;AT1G51700;AT1G51710;AT5G65460…
GO:0050896	response to stimulus	3	1.39e-16	AT5G48720;AT2G34830;AT3G22200;AT1G05710;AT2G26560;AT2G22670;AT5G64740;AT1G18330;AT3G15020;AT2G41380;AT1G70510;AT3G50700;AT4G32980;AT1G26960;AT5G09800;AT2G26690;AT5G09860;AT5G09870;AT3G57130;AT4G14740;AT2G42800;AT3G27660;AT1G80730;AT3G07360;AT3G07370;AT2G41370;AT2G33860;AT1G19050;AT1G12090;AT4G16780;AT1G55110;AT3G09922;AT1G69440;AT2G23810;AT1G15550;AT5G52900;AT5G10510;AT1G58360;AT5G05700;AT2G46400…
GO:0032774	RNA biosynthetic process	3	7.78e-05	AT5G48720;AT2G34830;AT2G22670;AT1G18330;AT3G50700;AT4G32980;AT1G26960;AT3G57130;AT2G17560;AT2G33860;AT3G54990;AT1G19050;AT4G16780;AT1G55110;AT3G07340;AT1G69120;AT1G66560;AT5G10510;AT2G46400;AT5G66730;AT4G36160;AT4G25470;AT5G65310;AT3G61890;AT5G66940;AT2G44940;AT2G01570;AT4G32800;AT5G01380;AT1G74930;AT2G38470;AT4G17460;AT5G08520;AT5G61600;AT3G19580;AT2G34710;AT1G25280;AT1G51700;AT1G51710;AT5G65460…
GO:0023052	signaling	3	1.63e-16	AT2G34825;AT2G26560;AT2G22670;AT1G70510;AT3G50700;AT3G57130;AT4G14740;AT2G42800;AT3G27660;AT3G07370;AT2G41370;AT1G19050;AT4G16780;AT1G15550;AT5G10510;AT5G66730;AT4G36150;AT2G36910;AT1G05575;AT5G65310;AT1G17350;AT5G62230;AT1G32230;AT5G65700;AT2G46270;AT4G38530;AT5G67340;AT5G21090;AT2G01570;AT5G51560;AT4G12720;AT1G23710;AT3G49530;AT4G24580;AT5G01810;AT2G38470;AT3G02880;AT1G73080;AT3G57530;AT1G72450…
GO:0044700	single organism signaling	3	1.57e-16	AT2G34825;AT2G26560;AT2G22670;AT1G70510;AT3G50700;AT3G57130;AT4G14740;AT2G42800;AT3G27660;AT3G07370;AT2G41370;AT1G19050;AT4G16780;AT1G15550;AT5G10510;AT5G66730;AT4G36150;AT2G36910;AT1G05575;AT5G65310;AT1G17350;AT5G62230;AT1G32230;AT5G65700;AT2G46270;AT4G38530;AT5G67340;AT5G21090;AT2G01570;AT5G51560;AT4G12720;AT1G23710;AT3G49530;AT4G24580;AT5G01810;AT2G38470;AT3G02880;AT1G73080;AT3G57530;AT1G72450…
GO:0044707	single-multicellular organism process	3	0.00032264	AT5G48720;AT2G34830;AT3G22200;AT3G15170;AT2G22670;AT5G64740;AT1G70510;AT3G23637;AT3G50700;AT4G32980;AT5G09805;AT3G57130;AT4G36380;AT2G42800;AT3G27660;AT1G23380;AT1G80730;AT1G65810;AT2G41370;AT2G33860;AT5G63090;AT3G54990;AT3G55000;AT1G19050;AT1G12090;AT4G16780;AT3G07330;AT1G69440;AT1G69120;AT4G08150;AT5G10510;AT5G05700;AT5G66730;AT1G80490;AT1G21810;AT1G51950;AT2G36910;AT1G05570;AT5G62230;AT3G44200…
GO:0044763	single-organism cellular process	3	7.34e-06	AT5G48720;AT2G34825;AT2G34830;AT3G22200;AT3G15170;AT4G22570;AT2G26560;AT2G22670;AT5G64740;AT2G41380;AT1G70510;AT2G31810;AT3G15820;AT3G50700;AT4G32980;AT2G26690;AT5G09860;AT5G09870;AT3G57130;AT4G36380;AT4G14740;AT2G42800;AT3G27660;AT3G13682;AT2G17560;AT1G23380;AT3G07370;AT2G27900;AT2G41370;AT1G72220;AT2G33860;AT3G55000;AT1G19050;AT1G12090;AT4G16780;AT3G09922;AT3G07330;AT1G69440;AT2G23800;AT1G69120…
GO:0044802	single-organism membrane organization	3	2.02e-05	AT2G26560;AT3G50700;AT4G32980;AT1G32230;AT5G67340;AT4G12720;AT2G38470;AT3G57530;AT1G27100;AT3G45640;AT4G34150;AT1G59870;AT1G18740;AT1G09070;AT1G25400;AT1G28370;AT1G42990;AT1G80840;AT2G24550;AT2G41100;AT2G41940;AT2G43010;AT2G44840;AT3G02840;AT3G19030;AT3G52800;AT4G17230;AT5G10695;AT5G24930;AT5G35735;AT5G42050
GO:0044699	single-organism process	3	3.06e-07	AT5G48720;AT2G34825;AT2G34830;AT3G22200;AT3G15170;AT4G22570;AT3G16180;AT1G05700;AT2G26560;AT4G14455;AT2G22670;AT5G64740;AT2G41380;AT1G70510;AT3G23637;AT2G31810;AT3G15820;AT3G50700;AT4G32980;AT5G09805;AT2G26690;AT5G09860;AT5G09870;AT3G57130;AT4G36380;AT4G14740;AT2G42800;AT2G29960;AT3G27660;AT3G13682;AT2G17560;AT1G23380;AT1G80730;AT3G07370;AT2G27900;AT1G65810;AT2G41370;AT1G72220;AT2G33860;AT5G63090…
GO:0006351	transcription, DNA-templated	3	7.67e-05	AT5G48720;AT2G34830;AT2G22670;AT1G18330;AT3G50700;AT4G32980;AT1G26960;AT3G57130;AT2G17560;AT2G33860;AT3G54990;AT1G19050;AT4G16780;AT1G55110;AT3G07340;AT1G69120;AT1G66560;AT5G10510;AT2G46400;AT5G66730;AT4G36160;AT4G25470;AT5G65310;AT3G61890;AT5G66940;AT2G44940;AT2G01570;AT4G32800;AT5G01380;AT1G74930;AT2G38470;AT4G17460;AT5G08520;AT5G61600;AT3G19580;AT2G34710;AT1G25280;AT1G51700;AT1G51710;AT5G65460…
GO:0006833	water transport	3	0.000601009	AT1G32230;AT5G21090;AT2G01570;AT5G19250;AT3G10920;AT2G18790;AT2G39010;AT2G41430;AT4G21960;AT4G32410;AT5G62350
GO:0051716	cellular response to stimulus	4	1.18e-11	AT5G48720;AT2G34830;AT2G26560;AT2G22670;AT1G70510;AT3G50700;AT5G09860;AT3G57130;AT4G14740;AT2G42800;AT3G27660;AT3G07360;AT3G07370;AT2G41370;AT1G19050;AT4G16780;AT3G09922;AT1G69440;AT1G15550;AT5G10510;AT5G66730;AT4G36150;AT2G36910;AT1G05575;AT5G65310;AT1G17350;AT5G44680;AT5G62230;AT1G32230;AT5G65700;AT2G46270;AT1G75230;AT4G38530;AT5G67340;AT5G21090;AT2G01570;AT5G51560;AT4G12720;AT1G23710;AT3G49530…
GO:0033554	cellular response to stress	4	0.000334587	AT5G48720;AT2G34830;AT2G26560;AT1G70510;AT3G50700;AT3G09922;AT5G44680;AT1G32230;AT2G46270;AT1G75230;AT5G67340;AT5G21090;AT4G12720;AT3G49530;AT2G38470;AT3G57530;AT1G27100;AT1G20620;AT1G20630;AT3G10920;AT3G45640;AT4G34150;AT1G59870;AT4G01120;AT3G57450;AT1G18740;AT1G09070;AT1G09080;AT1G25400;AT1G28370;AT1G42990;AT1G78080;AT1G80840;AT2G24550;AT2G41100;AT2G41940;AT2G43010;AT2G44840;AT3G02840;AT3G19030…
GO:0006952	defense response	4	2.54e-10	AT2G26560;AT3G15020;AT3G50700;AT5G09860;AT3G57130;AT2G41370;AT2G33860;AT1G55110;AT2G23810;AT2G46400;AT4G38840;AT4G36150;AT1G05575;AT1G32230;AT4G19700;AT5G67340;AT5G21090;AT5G53760;AT4G12720;AT1G23710;AT3G49530;AT1G74930;AT2G38470;AT2G47730;AT3G02880;AT1G73080;AT3G57530;AT1G27100;AT1G20620;AT5G61600;AT3G19580;AT1G25275;AT5G03210;AT3G10920;AT5G24590;AT3G45640;AT4G34150;AT1G59870;AT1G18740;AT1G09070…
GO:0050832	defense response to fungus	4	0.000340377	AT2G26560;AT5G09860;AT2G23810;AT1G32230;AT4G19700;AT5G67340;AT4G12720;AT2G38470;AT3G57530;AT5G61600;AT3G45640;AT1G59870;AT1G28370;AT1G42990;AT1G80840;AT2G30020;AT3G02840;AT3G55980;AT5G42050;AT5G64660
GO:0098542	defense response to other organism	4	4.58e-07	AT2G26560;AT3G15020;AT3G50700;AT5G09860;AT3G57130;AT2G41370;AT2G33860;AT2G23810;AT2G46400;AT4G38840;AT4G36150;AT1G32230;AT4G19700;AT5G67340;AT5G21090;AT4G12720;AT3G49530;AT1G74930;AT2G38470;AT2G47730;AT3G57530;AT1G20620;AT5G61600;AT1G25275;AT5G03210;AT3G10920;AT5G24590;AT3G45640;AT1G59870;AT1G25400;AT1G28370;AT1G31130;AT1G42990;AT1G80840;AT2G30020;AT2G39010;AT2G40000;AT2G41560;AT2G41940;AT2G43010…
GO:0009814	defense response, incompatible interaction	4	0.000114373	AT2G26560;AT3G50700;AT2G46400;AT4G36150;AT1G32230;AT5G67340;AT5G21090;AT4G12720;AT3G49530;AT2G38470;AT3G57530;AT1G20620;AT1G25275;AT3G45640;AT1G59870;AT1G25400;AT1G28370;AT1G31130;AT1G42990;AT1G80840;AT2G39010;AT2G40000;AT2G41940;AT2G43010;AT3G02550;AT5G24930;AT5G35735;AT5G42050
GO:0010286	heat acclimation	4	0.000181658	AT1G23710;AT2G38470;AT1G02400;AT1G42990;AT3G02885;AT3G10300;AT4G15802;AT5G10695;AT5G59820
GO:0006972	hyperosmotic response	4	3.65e-05	AT3G07370;AT1G32230;AT2G46270;AT5G67340;AT5G21090;AT2G01570;AT3G57530;AT3G19580;AT3G10920;AT5G24590;AT1G28370;AT2G06050;AT2G34600;AT2G41430;AT2G44840;AT4G32410;AT5G59820;AT5G62350
GO:0042538	hyperosmotic salinity response	4	0.000140045	AT3G07370;AT2G46270;AT5G67340;AT2G01570;AT3G57530;AT3G19580;AT5G24590;AT1G28370;AT2G06050;AT2G34600;AT2G44840;AT4G32410;AT5G59820
GO:0006955	immune response	4	2.18e-07	AT2G26560;AT3G50700;AT3G57130;AT2G41370;AT2G33860;AT1G55110;AT2G46400;AT4G36150;AT1G32230;AT5G67340;AT5G21090;AT4G12720;AT3G49530;AT2G38470;AT1G73080;AT3G57530;AT1G27100;AT1G20620;AT1G25275;AT3G45640;AT4G34150;AT1G59870;AT1G18740;AT1G09070;AT1G25400;AT1G28370;AT1G31130;AT1G42990;AT1G80840;AT2G24550;AT2G39010;AT2G40000;AT2G41100;AT2G41940;AT2G43010;AT2G44840;AT3G02550;AT3G02840;AT3G19030;AT3G52800…
GO:0045087	innate immune response	4	1.73e-07	AT2G26560;AT3G50700;AT3G57130;AT2G41370;AT2G33860;AT1G55110;AT2G46400;AT4G36150;AT1G32230;AT5G67340;AT5G21090;AT4G12720;AT3G49530;AT2G38470;AT1G73080;AT3G57530;AT1G27100;AT1G20620;AT1G25275;AT3G45640;AT4G34150;AT1G59870;AT1G18740;AT1G09070;AT1G25400;AT1G28370;AT1G31130;AT1G42990;AT1G80840;AT2G24550;AT2G39010;AT2G40000;AT2G41100;AT2G41940;AT2G43010;AT2G44840;AT3G02550;AT3G02840;AT3G19030;AT3G52800…
GO:0035556	intracellular signal transduction	4	1.75e-14	AT2G26560;AT3G50700;AT1G19050;AT1G05575;AT1G32230;AT2G46270;AT5G67340;AT4G12720;AT1G23710;AT3G49530;AT4G24580;AT2G38470;AT1G73080;AT3G57530;AT3G19580;AT2G25490;AT3G45640;AT1G59870;AT3G57450;AT1G28370;AT1G31130;AT1G32920;AT1G42990;AT1G72520;AT1G78080;AT1G80840;AT2G34600;AT2G41100;AT2G41940;AT2G43010;AT2G44840;AT3G44260;AT3G46620;AT3G52800;AT3G55980;AT4G17230;AT4G29780;AT4G31550;AT5G01820;AT5G24930…
GO:0000165	MAPK cascade	4	2.59e-05	AT2G26560;AT3G50700;AT1G32230;AT5G67340;AT4G12720;AT2G38470;AT3G57530;AT3G45640;AT1G59870;AT1G28370;AT1G31130;AT1G42990;AT1G80840;AT2G41940;AT2G43010;AT5G24930;AT5G42050
GO:0031348	negative regulation of defense response	4	0.000136009	AT2G26560;AT3G50700;AT1G32230;AT5G67340;AT4G12720;AT2G38470;AT3G57530;AT3G45640;AT1G59870;AT1G25400;AT1G28370;AT1G42990;AT1G80840;AT2G41940;AT2G43010;AT5G24930;AT5G35735;AT5G42050
GO:0048585	negative regulation of response to stimulus	4	2.96e-05	AT2G26560;AT3G50700;AT1G32230;AT5G67340;AT2G01570;AT4G12720;AT4G24580;AT5G01810;AT2G38470;AT3G57530;AT2G25490;AT3G45640;AT1G59870;AT1G25400;AT1G28370;AT1G42990;AT1G80840;AT2G22430;AT2G41940;AT2G43010;AT5G24930;AT5G35735;AT5G42050
GO:0000160	phosphorelay signal transduction system	4	1.58e-11	AT1G19050;AT1G05575;AT1G32230;AT2G46270;AT1G23710;AT2G25490;AT1G28370;AT1G32920;AT1G42990;AT1G72520;AT1G78080;AT1G80840;AT2G34600;AT2G44840;AT3G44260;AT3G46620;AT3G55980;AT4G17230;AT4G29780;AT5G47230;AT5G59550
GO:0009626	plant-type hypersensitive response	4	4.04e-08	AT2G26560;AT3G50700;AT1G32230;AT5G67340;AT4G12720;AT2G38470;AT3G57530;AT1G27100;AT3G45640;AT4G34150;AT1G59870;AT1G18740;AT1G09070;AT1G25400;AT1G28370;AT1G42990;AT1G80840;AT2G24550;AT2G41100;AT2G41940;AT2G43010;AT2G44840;AT3G02840;AT3G19030;AT3G52800;AT4G17230;AT5G10695;AT5G24930;AT5G35735;AT5G42050
GO:0080135	regulation of cellular response to stress	4	1.71e-08	AT2G26560;AT3G50700;AT1G32230;AT5G67340;AT4G12720;AT2G38470;AT3G57530;AT1G27100;AT3G45640;AT4G34150;AT1G59870;AT1G18740;AT1G09070;AT1G25400;AT1G28370;AT1G42990;AT1G80840;AT2G24550;AT2G41100;AT2G41940;AT2G43010;AT2G44840;AT3G02840;AT3G19030;AT3G52800;AT4G17230;AT5G10695;AT5G24930;AT5G35735;AT5G42050
GO:0031347	regulation of defense response	4	1.34e-08	AT2G26560;AT3G50700;AT3G57130;AT2G41370;AT4G36150;AT1G32230;AT5G67340;AT4G12720;AT2G38470;AT3G57530;AT1G27100;AT1G20620;AT1G25275;AT3G45640;AT4G34150;AT1G59870;AT1G18740;AT1G09070;AT1G25400;AT1G28370;AT1G42990;AT1G80840;AT2G18790;AT2G24550;AT2G41100;AT2G41940;AT2G43010;AT2G44840;AT3G02840;AT3G19030;AT3G27960;AT3G52800;AT4G17230;AT5G10695;AT5G24930;AT5G35735;AT5G42050
GO:0050776	regulation of immune response	4	1.03e-08	AT2G26560;AT3G50700;AT3G57130;AT2G41370;AT1G32230;AT5G67340;AT4G12720;AT2G38470;AT3G57530;AT1G27100;AT3G45640;AT4G34150;AT1G59870;AT1G18740;AT1G09070;AT1G25400;AT1G28370;AT1G42990;AT1G80840;AT2G24550;AT2G41100;AT2G41940;AT2G43010;AT2G44840;AT3G02840;AT3G19030;AT3G52800;AT4G17230;AT5G10695;AT5G24930;AT5G35735;AT5G42050
GO:0045088	regulation of innate immune response	4	9.19e-09	AT2G26560;AT3G50700;AT3G57130;AT2G41370;AT1G32230;AT5G67340;AT4G12720;AT2G38470;AT3G57530;AT1G27100;AT3G45640;AT4G34150;AT1G59870;AT1G18740;AT1G09070;AT1G25400;AT1G28370;AT1G42990;AT1G80840;AT2G24550;AT2G41100;AT2G41940;AT2G43010;AT2G44840;AT3G02840;AT3G19030;AT3G52800;AT4G17230;AT5G10695;AT5G24930;AT5G35735;AT5G42050
GO:0010363	regulation of plant-type hypersensitive response	4	7.36e-09	AT2G26560;AT3G50700;AT1G32230;AT5G67340;AT4G12720;AT2G38470;AT3G57530;AT1G27100;AT3G45640;AT4G34150;AT1G59870;AT1G18740;AT1G09070;AT1G25400;AT1G28370;AT1G42990;AT1G80840;AT2G24550;AT2G41100;AT2G41940;AT2G43010;AT2G44840;AT3G02840;AT3G19030;AT3G52800;AT4G17230;AT5G10695;AT5G24930;AT5G35735;AT5G42050
GO:0048583	regulation of response to stimulus	4	2.71e-09	AT2G26560;AT3G50700;AT3G57130;AT2G41370;AT5G66730;AT4G36150;AT2G36910;AT5G65310;AT1G32230;AT5G67340;AT2G01570;AT4G12720;AT4G24580;AT5G01810;AT2G38470;AT3G57530;AT1G27100;AT1G20620;AT1G25275;AT2G25490;AT3G45640;AT4G34150;AT1G59870;AT1G18740;AT1G09070;AT1G25400;AT1G28370;AT1G42990;AT1G80840;AT2G18790;AT2G22430;AT2G24550;AT2G41100;AT2G41940;AT2G43010;AT2G44840;AT3G02840;AT3G19030;AT3G27960;AT3G52800…
GO:0080134	regulation of response to stress	4	4.93e-08	AT2G26560;AT3G50700;AT3G57130;AT2G41370;AT4G36150;AT1G32230;AT5G67340;AT4G12720;AT2G38470;AT3G57530;AT1G27100;AT1G20620;AT1G25275;AT3G45640;AT4G34150;AT1G59870;AT1G18740;AT1G09070;AT1G25400;AT1G28370;AT1G42990;AT1G80840;AT2G18790;AT2G24550;AT2G41100;AT2G41940;AT2G43010;AT2G44840;AT3G02840;AT3G19030;AT3G27960;AT3G52800;AT4G17230;AT5G10695;AT5G24930;AT5G35735;AT5G42050
GO:0009966	regulation of signal transduction	4	0.000566063	AT5G66730;AT2G36910;AT5G65310;AT2G01570;AT4G24580;AT5G01810;AT2G25490;AT3G45640;AT2G22430;AT2G43010;AT5G66880
GO:0045730	respiratory burst	4	1.14e-12	AT2G26560;AT1G05575;AT4G12720;AT1G23710;AT3G49530;AT2G38470;AT3G02880;AT3G19580;AT1G42990;AT1G80840;AT2G34600;AT2G44840;AT3G46620;AT3G52800;AT3G55980;AT4G17230;AT4G31550;AT5G47230;AT5G59550;AT5G64660;AT5G66070
GO:0002679	respiratory burst involved in defense response	4	1.14e-12	AT2G26560;AT1G05575;AT4G12720;AT1G23710;AT3G49530;AT2G38470;AT3G02880;AT3G19580;AT1G42990;AT1G80840;AT2G34600;AT2G44840;AT3G46620;AT3G52800;AT3G55980;AT4G17230;AT4G31550;AT5G47230;AT5G59550;AT5G64660;AT5G66070
GO:0009628	response to abiotic stimulus	4	2.95e-12	AT5G48720;AT3G22200;AT2G26560;AT5G64740;AT1G18330;AT1G70510;AT4G32980;AT3G27660;AT1G80730;AT3G07370;AT1G12090;AT4G16780;AT2G23810;AT1G15550;AT4G38840;AT1G67900;AT4G36150;AT2G36910;AT4G25470;AT5G44680;AT3G61890;AT1G32230;AT5G65700;AT2G46260;AT2G46270;AT5G67340;AT3G17390;AT1G06400;AT5G21090;AT2G01570;AT5G51550;AT4G12720;AT4G12730;AT2G41010;AT1G23710;AT3G49530;AT1G55450;AT5G19250;AT2G38470;AT2G47730…
GO:0009646	response to absence of light	4	1.66e-07	AT2G26560;AT4G34150;AT1G09070;AT1G80840;AT2G40000;AT2G41100;AT2G41430;AT3G55980;AT5G37770
GO:0009617	response to bacterium	4	8.55e-05	AT2G26560;AT3G15020;AT3G50700;AT3G57130;AT2G42800;AT2G41370;AT1G55110;AT4G38840;AT5G62230;AT1G32230;AT4G19700;AT4G12720;AT2G38470;AT2G47730;AT4G36180;AT3G10920;AT3G45640;AT1G59870;AT1G72520;AT1G80840;AT2G39010;AT2G40000;AT2G41430;AT2G41560;AT2G41940;AT2G43010;AT3G23400;AT3G44260;AT4G31550;AT5G24930
GO:0009607	response to biotic stimulus	4	4.84e-11	AT2G26560;AT3G15020;AT3G50700;AT5G09860;AT3G57130;AT2G42800;AT3G07370;AT2G41370;AT2G33860;AT1G55110;AT2G23810;AT1G58360;AT2G46400;AT4G38840;AT4G36150;AT2G36910;AT5G62230;AT3G61890;AT1G32230;AT4G19700;AT5G67340;AT5G21090;AT4G12720;AT3G49530;AT1G74930;AT2G38470;AT2G47730;AT3G57530;AT1G72450;AT1G20620;AT5G61600;AT1G25275;AT1G25280;AT4G36180;AT5G03210;AT3G10920;AT5G24590;AT3G45640;AT1G59870;AT3G57450…
GO:0042221	response to chemical	4	6.03e-21	AT2G34830;AT3G22200;AT1G05710;AT2G26560;AT2G22670;AT5G64740;AT1G18330;AT2G41380;AT1G70510;AT3G50700;AT1G26960;AT5G09800;AT2G26690;AT5G09860;AT5G09870;AT3G57130;AT2G42800;AT3G27660;AT3G07360;AT3G07370;AT2G41370;AT2G33860;AT1G19050;AT4G16780;AT1G69440;AT2G23810;AT1G15550;AT5G52900;AT5G10510;AT5G05700;AT2G46400;AT5G66730;AT4G38840;AT4G38850;AT1G72430;AT1G51950;AT4G36150;AT4G36160;AT2G36910;AT1G05575…
GO:0009409	response to cold	4	5.98e-05	AT3G27660;AT4G38840;AT2G36910;AT4G25470;AT1G32230;AT5G67340;AT3G17390;AT4G12720;AT3G49530;AT2G38470;AT2G47730;AT3G57530;AT1G20620;AT2G34710;AT3G45640;AT4G34150;AT1G20450;AT1G28370;AT1G42990;AT1G78080;AT2G18790;AT2G22430;AT2G39010;AT3G06510;AT3G53990;AT3G55990;AT5G37770;AT5G42050;AT5G47230;AT5G57560;AT5G59820;AT5G66820
GO:0009719	response to endogenous stimulus	4	2.53e-27	AT1G05710;AT2G26560;AT2G22670;AT1G18330;AT1G70510;AT3G50700;AT1G26960;AT5G09800;AT2G26690;AT3G57130;AT3G07360;AT3G07370;AT2G41370;AT2G33860;AT1G19050;AT4G16780;AT2G23810;AT1G15550;AT5G52900;AT5G10510;AT5G05700;AT2G46400;AT5G66730;AT4G38840;AT4G38850;AT1G72430;AT1G51950;AT4G36160;AT2G36910;AT1G05575;AT5G65310;AT1G17350;AT3G61890;AT3G44190;AT1G32230;AT2G46270;AT5G11070;AT4G19700;AT5G67340;AT1G06400…
GO:0034976	response to endoplasmic reticulum stress	4	0.000158113	AT1G32230;AT2G46270;AT5G67340;AT5G21090;AT4G12720;AT3G49530;AT3G57530;AT4G34150;AT4G01120;AT3G57450;AT1G09080;AT1G28370;AT1G42990;AT1G80840;AT3G02840;AT5G09590;AT5G10695;AT5G41100;AT5G42050;AT5G59550;AT5G59820
GO:0043207	response to external biotic stimulus	4	4.69e-11	AT2G26560;AT3G15020;AT3G50700;AT5G09860;AT3G57130;AT2G42800;AT3G07370;AT2G41370;AT2G33860;AT1G55110;AT2G23810;AT1G58360;AT2G46400;AT4G38840;AT4G36150;AT2G36910;AT5G62230;AT3G61890;AT1G32230;AT4G19700;AT5G67340;AT5G21090;AT4G12720;AT3G49530;AT1G74930;AT2G38470;AT2G47730;AT3G57530;AT1G72450;AT1G20620;AT5G61600;AT1G25275;AT1G25280;AT4G36180;AT5G03210;AT3G10920;AT5G24590;AT3G45640;AT1G59870;AT3G57450…
GO:0009605	response to external stimulus	4	2.26e-14	AT2G34830;AT3G22200;AT2G26560;AT5G64740;AT3G15020;AT3G50700;AT5G09860;AT3G57130;AT2G42800;AT3G07370;AT2G41370;AT2G33860;AT1G12090;AT1G55110;AT3G09922;AT2G23810;AT1G58360;AT2G46400;AT4G38840;AT4G36150;AT2G36910;AT5G62230;AT3G61890;AT1G32230;AT5G65700;AT4G19700;AT5G67340;AT5G21090;AT4G12720;AT1G23710;AT3G49530;AT1G74930;AT2G38470;AT2G47730;AT3G57530;AT1G72450;AT1G20620;AT1G20630;AT5G61600;AT1G25275…
GO:0009620	response to fungus	4	8.51e-08	AT2G26560;AT5G09860;AT3G07370;AT2G23810;AT1G32230;AT4G19700;AT5G67340;AT4G12720;AT2G38470;AT3G57530;AT1G72450;AT5G61600;AT1G25280;AT3G45640;AT1G59870;AT3G57450;AT1G20510;AT1G17420;AT1G28370;AT1G32920;AT1G42990;AT1G72520;AT1G80840;AT2G06050;AT2G30020;AT2G34600;AT3G02840;AT3G10985;AT3G24550;AT3G55980;AT5G05600;AT5G42050;AT5G59820;AT5G64660
GO:0009416	response to light stimulus	4	0.000160664	AT2G26560;AT5G64740;AT4G32980;AT3G27660;AT1G80730;AT1G12090;AT4G16780;AT1G15550;AT1G67900;AT2G36910;AT5G44680;AT5G65700;AT2G46260;AT1G06400;AT2G01570;AT5G45340;AT1G20620;AT1G20630;AT2G34710;AT1G51710;AT3G45640;AT4G34150;AT4G40060;AT1G28440;AT4G01120;AT1G02400;AT1G09070;AT1G09080;AT1G17420;AT1G20340;AT1G23080;AT1G51140;AT1G78080;AT1G80840;AT2G18790;AT2G40000;AT2G41100;AT2G41430;AT2G43010;AT2G46970…
GO:0009612	response to mechanical stimulus	4	1.4e-17	AT2G23810;AT1G23710;AT5G61600;AT3G10930;AT4G34150;AT4G27280;AT4G11280;AT1G74450;AT1G18740;AT1G09070;AT1G19380;AT1G80840;AT2G41100;AT3G44260;AT3G46620;AT3G55980;AT3G61640;AT4G29780;AT5G37770;AT5G57560
GO:0006970	response to osmotic stress	4	6.32e-05	AT3G22200;AT1G18330;AT3G07370;AT3G61890;AT1G32230;AT2G46270;AT5G67340;AT5G21090;AT2G01570;AT4G12720;AT4G12730;AT2G41010;AT1G55450;AT5G19250;AT2G38470;AT2G47730;AT3G57530;AT3G19580;AT3G10920;AT5G24590;AT3G45640;AT1G27760;AT1G20450;AT1G28370;AT1G61890;AT1G78080;AT2G06050;AT2G22430;AT2G34600;AT2G39010;AT2G41430;AT2G41560;AT2G44840;AT4G21960;AT4G32410;AT5G09590;AT5G59820;AT5G62350;AT5G66880
GO:0051707	response to other organism	4	4.69e-11	AT2G26560;AT3G15020;AT3G50700;AT5G09860;AT3G57130;AT2G42800;AT3G07370;AT2G41370;AT2G33860;AT1G55110;AT2G23810;AT1G58360;AT2G46400;AT4G38840;AT4G36150;AT2G36910;AT5G62230;AT3G61890;AT1G32230;AT4G19700;AT5G67340;AT5G21090;AT4G12720;AT3G49530;AT1G74930;AT2G38470;AT2G47730;AT3G57530;AT1G72450;AT1G20620;AT5G61600;AT1G25275;AT1G25280;AT4G36180;AT5G03210;AT3G10920;AT5G24590;AT3G45640;AT1G59870;AT3G57450…
GO:0009314	response to radiation	4	0.000196174	AT5G48720;AT2G26560;AT5G64740;AT1G70510;AT4G32980;AT3G27660;AT1G80730;AT1G12090;AT4G16780;AT1G15550;AT1G67900;AT2G36910;AT5G44680;AT5G65700;AT2G46260;AT1G06400;AT2G01570;AT5G45340;AT1G20620;AT1G20630;AT2G34710;AT1G51710;AT3G45640;AT4G34150;AT4G40060;AT1G28440;AT4G01120;AT1G02400;AT1G09070;AT1G09080;AT1G17420;AT1G20340;AT1G23080;AT1G51140;AT1G78080;AT1G80840;AT2G18790;AT2G40000;AT2G41100;AT2G41430…
GO:0009651	response to salt stress	4	3.23e-05	AT3G22200;AT1G18330;AT3G07370;AT3G61890;AT1G32230;AT2G46270;AT5G67340;AT5G21090;AT2G01570;AT4G12720;AT4G12730;AT2G41010;AT1G55450;AT5G19250;AT2G38470;AT2G47730;AT3G57530;AT3G19580;AT3G10920;AT5G24590;AT1G27760;AT1G20450;AT1G28370;AT1G61890;AT1G78080;AT2G06050;AT2G22430;AT2G34600;AT2G39010;AT2G41430;AT2G41560;AT2G44840;AT4G21960;AT4G32410;AT5G09590;AT5G59820;AT5G62350;AT5G66880
GO:0006950	response to stress	4	1.83e-09	AT5G48720;AT2G34830;AT3G22200;AT2G26560;AT1G18330;AT3G15020;AT1G70510;AT3G50700;AT2G26690;AT5G09860;AT3G57130;AT3G27660;AT3G07370;AT2G41370;AT2G33860;AT1G55110;AT3G09922;AT2G23810;AT2G46400;AT4G38840;AT4G36150;AT2G36910;AT1G05575;AT4G25470;AT5G44680;AT3G61890;AT1G32230;AT2G46270;AT1G75230;AT4G19700;AT5G67340;AT3G17390;AT5G21090;AT2G01570;AT5G53760;AT4G12720;AT4G12730;AT2G41010;AT1G23710;AT3G49530…
GO:0009266	response to temperature stimulus	4	1.23e-06	AT3G27660;AT3G07370;AT4G38840;AT2G36910;AT4G25470;AT1G32230;AT5G67340;AT3G17390;AT5G21090;AT2G01570;AT4G12720;AT1G23710;AT3G49530;AT2G38470;AT2G47730;AT3G57530;AT1G20620;AT2G34710;AT3G10920;AT3G45640;AT4G34150;AT1G02400;AT1G09080;AT1G20450;AT1G28370;AT1G42990;AT1G78080;AT2G18790;AT2G22430;AT2G39010;AT2G41100;AT2G41430;AT3G02885;AT3G06510;AT3G10300;AT3G53990;AT3G55990;AT4G15802;AT4G32410;AT5G09590…
GO:0009611	response to wounding	4	2.21e-19	AT2G26690;AT3G07370;AT2G23810;AT2G46270;AT5G67340;AT4G12720;AT1G23710;AT1G74930;AT1G73080;AT3G57530;AT1G72450;AT5G61600;AT3G19580;AT3G10930;AT3G45640;AT4G34150;AT4G27280;AT4G11280;AT3G57450;AT1G74450;AT1G18740;AT1G20510;AT1G09070;AT1G17420;AT1G19380;AT1G32920;AT1G72520;AT1G78080;AT1G80840;AT2G06050;AT2G30020;AT2G34600;AT2G41100;AT3G24550;AT3G44260;AT3G46620;AT3G55980;AT4G29780;AT4G36640;AT5G05600…
GO:0007165	signal transduction	4	3.29e-17	AT2G26560;AT2G22670;AT1G70510;AT3G50700;AT3G57130;AT4G14740;AT2G42800;AT3G27660;AT3G07370;AT2G41370;AT1G19050;AT4G16780;AT1G15550;AT5G10510;AT5G66730;AT4G36150;AT2G36910;AT1G05575;AT5G65310;AT1G17350;AT5G62230;AT1G32230;AT5G65700;AT2G46270;AT4G38530;AT5G67340;AT5G21090;AT2G01570;AT5G51560;AT4G12720;AT1G23710;AT3G49530;AT4G24580;AT5G01810;AT2G38470;AT3G02880;AT1G73080;AT3G57530;AT1G72450;AT1G72460…
GO:0023014	signal transduction by protein phosphorylation	4	2.59e-05	AT2G26560;AT3G50700;AT1G32230;AT5G67340;AT4G12720;AT2G38470;AT3G57530;AT3G45640;AT1G59870;AT1G28370;AT1G31130;AT1G42990;AT1G80840;AT2G41940;AT2G43010;AT5G24930;AT5G42050
GO:0009627	systemic acquired resistance	4	0.000212991	AT2G26560;AT3G50700;AT2G46400;AT4G36150;AT1G32230;AT5G67340;AT5G21090;AT4G12720;AT2G38470;AT3G57530;AT1G20620;AT1G25275;AT3G45640;AT1G59870;AT1G25400;AT1G28370;AT1G42990;AT1G80840;AT2G41940;AT2G43010;AT3G02550;AT5G24930;AT5G35735;AT5G42050
GO:0009862	systemic acquired resistance, salicylic acid mediated signaling pathway	4	3e-06	AT2G26560;AT3G50700;AT4G36150;AT1G32230;AT5G67340;AT4G12720;AT2G38470;AT3G57530;AT3G45640;AT1G59870;AT1G25400;AT1G28370;AT1G42990;AT1G80840;AT2G41940;AT2G43010;AT3G02550;AT5G24930;AT5G35735;AT5G42050
