# Supplementary material for: ARABIDOPSIS THALIANA HOMEOBOX GENE 1 controls plant architecture by locally restricting environmental responses
Source: Proc Natl Acad Sci U S A. 2021 Apr 22;118(17):e2018615118. doi: 10.1073/pnas.2018615118 (PMC8092594; doi:10.1073/pnas.2018615118)
Supplement: Supplementary File [file pnas.2018615118.sd06.xlsx]

## Sheet: Sheet1
Dataset S6: raw RT-qPCR data and statistical analysis								Statistical analysis
Genotype	PP2A cycles	Average of technical replicates	PIF4 cycles	Average of technical replicates	deltaCT (relative to PP2A)	2⌃-deltaCT		Treatments:	PIF4 Col	PIF4 ath1
Col-0	23.12	23.2375	20.97	21.1175	-2.12	4.34694
Col-0	23.21		21.13					n:	4	5
Col-0	23.29		21.13					mean:	2.97201	2.87785
Col-0	23.33		21.24					std:	0.856172	0.430884
Col-0	21.25	21.34	20.13	20.1525	-1.1875	2.27758		median:	2.65713	2.91299
Col-0	21.3		20.07					Shapiro-Wilk p-value:	0.242747	0.952602
Col-0	21.29		20.17
Col-0	21.52		20.24					Welch vs. PIF4 Col		0.855435
Col-0	22.59	22.67	21.55	21.515	-1.155	2.22684
Col-0	22.63		21.46					Mann-Whitney vs. PIF4 Col		0.902523
Col-0	22.69		21.35
Col-0	22.77		21.7					Cohen d vs. PIF4 Col		0.138941
Col-0	21.47	21.52	19.89	19.9175	-1.6025	3.03669
Col-0	21.52		19.84					t-test Power (alpha 0.01) vs. Col SD		0.0110189
Col-0	21.49		19.96
Col-0	21.6		19.98
ath1	21.24	21.265	19.86	19.7225	-1.5425	2.91299
ath1	21.28		19.7
ath1	21.23		19.59
ath1	21.31		19.74
ath1	21.76	21.7225	19.97	19.94	-1.7825	3.44022
ath1	21.7		19.94
ath1	21.71		19.91
ath1	21.72		19.94
ath1	20.89	20.8825	19.71	19.4825	-1.4	2.63902
ath1	20.9		19.48
ath1	20.84		19.23
ath1	20.9		19.51
ath1	21.02	21.055	19.49	19.38	-1.675	3.19319
ath1	20.92		19.3
ath1	20.99		19.35
ath1	21.29		19.38
ath1	20.89	20.96	19.04	19.82	-1.14	2.20381
ath1	21.38		18.87
ath1	20.8		20.71
ath1	20.77		20.66
Genotype	PP2A cycles	Average of technical replicates	BOP1 cycles	Average of technical replicates	deltaCT (relative to PP2A)	2⌃-deltaCT		Treatments:	BOP1 Col	BOP1 ath1
Col-0	23.12	23.2375	27.23	27.975	4.7375	0.0374861
Col-0	23.21		28.06					n:	4	5
Col-0	23.29		28.3					mean:	0.0282399	0.00669863
Col-0	23.33		28.31					std:	0.00536773	0.000687087
Col-0	21.25	21.34	25.92	26.6375	5.2975	0.0254269		median:	0.0256044	0.00653544
Col-0	21.3		26.84					Shapiro-Wilk p-value:	0.022281	0.764036
Col-0	21.29		26.85
Col-0	21.52		26.94					Welch vs. BOP1 Col		0.000104171
Col-0	22.59	22.67	27.26	27.9475	5.2775	0.0257819
Col-0	22.63		28.26					Mann-Whitney vs. BOP1 Col		0.0199645
Col-0	22.69		28.11
Col-0	22.77		28.16					Cohen d vs. BOP1 Col		5.62946
Col-0	21.47	21.52	26.21	26.885	5.365	0.0242647
Col-0	21.52		27.05					t-test Power (alpha 0.01) vs. Col SD		0.999798
Col-0	21.49		27.04
Col-0	21.6		27.24
ath1	21.24	21.265	28.58	28.5225	7.2575	0.00653544
ath1	21.28		28.53
ath1	21.23		28.35
ath1	21.31		28.63
ath1	21.76	21.7225	28.78	28.82	7.0975	0.00730196
ath1	21.7		28.84
ath1	21.71		28.77
ath1	21.72		28.89
ath1	20.89	20.8825	28.2	28.2125	7.33	0.00621513
ath1	20.9		28.24
ath1	20.84		28.26
ath1	20.9		28.15
ath1	21.02	21.055	28.5	28.4875	7.4325	0.00578888
ath1	20.92		28.49
ath1	20.99		28.49
ath1	21.29		28.47
ath1	20.89	20.96	27.99	27.99	7.03	0.00765172
ath1	21.38		27.86
ath1	20.8		28.09
ath1	20.77		28.02
Genotype	PP2A cycles	Average of technical replicates	BOP2 cycles	Average of technical replicates	deltaCT (relative to PP2A)	2⌃-deltaCT		Treatments:	BOP2 Col	BOP2 ath1
Col-0	23.12	23.2375	24.96	25.0875	1.85	0.277392
Col-0	23.21		25.24					n:	4	5
Col-0	23.29		25.02					mean:	0.243969	0.101979
Col-0	23.33		25.13					std:	0.0225204	0.0139557
Col-0	21.25	21.34	23.37	23.51	2.17	0.222211		median:	0.238136	0.0942411
Col-0	21.3		23.68					Shapiro-Wilk p-value:	0.375094	0.0702791
Col-0	21.29		23.39
Col-0	21.52		23.6					Welch vs. BOP2 Col		1.85295e-05
Col-0	22.59	22.67	24.57	24.66	1.99	0.251739
Col-0	22.63		24.72					Mann-Whitney vs. BOP2 Col		0.0199645
Col-0	22.69		24.63
Col-0	22.77		24.72					Cohen d vs. BOP2 Col		7.57921
Col-0	21.47	21.52	23.56	23.675	2.155	0.224533
Col-0	21.52		23.64					t-test Power (alpha 0.01) vs. Col SD		1
Col-0	21.49		23.66
Col-0	21.6		23.84
ath1	21.24	21.265	24.65	24.6725	3.4075	0.0942411
ath1	21.28		24.61
ath1	21.23		24.76
ath1	21.31		24.67
ath1	21.76	21.7225	25.22	25.1925	3.47	0.0902456
ath1	21.7		25.13
ath1	21.71		25.26
ath1	21.72		25.16
ath1	20.89	20.8825	24.49	24.3	3.4175	0.0935901
ath1	20.9		24.26
ath1	20.84		24.2
ath1	20.9		24.25
ath1	21.02	21.055	24.37	24.33	3.275	0.103306
ath1	20.92		24.18
ath1	20.99		24.39
ath1	21.29		24.38
ath1	20.89	20.96	23.97	23.92	2.96	0.128514
ath1	21.38		23.72
ath1	20.8		24.03
ath1	20.77		23.96
