# Supplementary material for: ARABIDOPSIS THALIANA HOMEOBOX GENE 1 controls plant architecture by locally restricting environmental responses
Source: Proc Natl Acad Sci U S A. 2021 Apr 22;118(17):e2018615118. doi: 10.1073/pnas.2018615118 (PMC8092594; doi:10.1073/pnas.2018615118)
Supplement: Supplementary File [file pnas.2018615118.sd07.xlsx]

## Sheet: Sheet1
Dataset 7: ChIP-qPCR raw data and statistical analysis
PIF4
Genotype	PIF4 Input	Biological replicates	PIF4 Immunoprecipitated	Biological replicates	delta CT	2⌃-(delta CT)	PIF4 Average replicates	SD	t-test p-value
Col-0	18.15	18.065	33.3	33.675	15.61	1.9995e-05	1.89233e-05	1.26511e-06	0.0915548
Col-0	17.98		34.05
Col-0	17.67	17.7	33.03	33.5	15.8	1.75277e-05
Col-0	17.73		33.97
Col-0	17.76	17.785	32.35	33.45	15.665	1.92471e-05
Col-0	17.81		34.55
ATH1-GFP	17.5	17.255	30.28	30.305	13.05	0.000117912	8.11975e-05	3.51364e-05
ATH1-GFP	17.01		30.33
ATH1-GFP	17.2	17.085	29.97	30.735	13.65	7.7793e-05
ATH1-GFP	16.97		31.5
ATH1-GFP	17.36	17.59	32.53	31.94	14.35	4.78872e-05
ATH1-GFP	17.82		31.35
BOP1
Genotype	PIF4 Input	Biological replicates	PIF4 Immunoprecipitated	Biological replicates	delta CT	2⌃-(delta CT)	PIF4 Average replicates	SD	t-test p-value
Col-0	18.11	18.01	32.19	32.34	14.33	4.85557e-05	4.46984e-05	9.18359e-06	0.0210109
Col-0	17.91		32.49
Col-0	17.05	17.225	31.19	31.475	14.25	5.13242e-05
Col-0	17.4		31.76
Col-0	17.34	17.44	32.39	32.275	14.835	3.42153e-05
Col-0	17.54		32.16
ATH1-GFP	17.09	17.145	28.71	28.62	11.475	0.000351302	0.000216084	0.000117103
ATH1-GFP	17.2		28.53
ATH1-GFP	16.88	16.975	29.52	29.695	12.72	0.000148217
ATH1-GFP	17.07		29.87
ATH1-GFP	17.42	17.515	29.67	30.23	12.715	0.000148732
ATH1-GFP	17.61		30.79
BOP2
Genotype	PIF4 Input	Biological replicates	PIF4 Immunoprecipitated	Biological replicates	delta CT	2⌃-(delta CT)	PIF4 Average replicates	SD	t-test p-value
Col-0	17.95	17.9	33.35	33.525	15.625	1.97882e-05	2.7056e-05	6.60971e-06	0.000745733
Col-0	17.85		33.7
Col-0	17.2	17.32	32.3	32.22	14.9	3.27079e-05
Col-0	17.44		32.14
Col-0	17.59	17.575	33.24	32.665	15.09	2.8672e-05
Col-0	17.56		32.09
ATH1-GFP	16.96	17.04	29.76	29.045	12.005	0.000243296	0.000239951	6.86713e-05
ATH1-GFP	17.12		28.33
ATH1-GFP	17.03	17.155	28.88	28.825	11.67	0.000306888
ATH1-GFP	17.28		28.77
ATH1-GFP	18.09	17.88	30.58	30.405	12.525	0.000169668
ATH1-GFP	17.67		30.23
Mlu
Genotype	PIF4 Input	Biological replicates	PIF4 Immunoprecipitated	Biological replicates	delta CT	2⌃-(delta CT)	PIF4 Average replicates	SD	t-test p-value
Col-0	20.51	20.575	36.09	36.09	15.515	2.1356e-05	2.17845e-05	2.30907e-06	0.219523
Col-0	20.64		0
Col-0	20.02	19.87	35.2	35.2	15.33	2.42778e-05
Col-0	19.72		0
Col-0	19.95	19.98	35.61	35.61	15.63	1.97197e-05
Col-0	20.01		0
ATH1-GFP	19.41	19.515	34.01	34.01	14.495	4.33082e-05	4.93128e-05	2.70681e-05
ATH1-GFP	19.62		0
ATH1-GFP	19.28	19.53	33.16	33.16	13.63	7.8879e-05
ATH1-GFP	19.78		0
ATH1-GFP	20.22	20.175	35.42	35.42	15.245	2.57512e-05
ATH1-GFP	20.13		0
