# Supplementary material for: ARABIDOPSIS THALIANA HOMEOBOX GENE 1 controls plant architecture by locally restricting environmental responses
Source: Proc Natl Acad Sci U S A. 2021 Apr 22;118(17):e2018615118. doi: 10.1073/pnas.2018615118 (PMC8092594; doi:10.1073/pnas.2018615118)
Supplement: Supplementary File [file pnas.2018615118.sd05.xlsx]

## Sheet: Sheet1
Dataset S5: oligonucleotides used for genotyping, RT-qPCR and ChIP-qPCR
Primer name	Primer use	Sequence	PCR product size (~bp)
RP-ATH1-ME-R	genotyping ath1-3 (SALK_113353)	CACTCTATATCATTTGCCCGC	1151
LP-ATH1-ME-F	genotyping ath1-3 (SALK_113353)	CGCTCGATTATTCATCTCGAG
RP-ATH1-ME-R	genotyping ath1-3 (SALK_113353)	CACTCTATATCATTTGCCCGC	800
﻿LBb1	detecting SALK tDNA	GCGTGGACCGCTTGCTGCAACT
ath1-3-F	genotyping ath1-3 (SALK_113353C) (used to genotype sextuple ath1-3 della mutants)	GGCGGGTTTCGGATCTACATT	870
ath1-3-R	genotyping ath1-3 (SALK_113353C) (used to genotype sextuple ath1-3 della mutants)	CCAATACCGGTTTTTCAGACATGA
ath1-3-R	genotyping ath1-3 (SALK_113353C) (used to genotype sextuple ath1-3 della mutants)	CCAATACCGGTTTTTCAGACATGA	600
LBa1	detecting SALK tDNA	GCGTGGACCGCTTGCTGCAACT
pif1-1_RP	genotyping pif1-1 (SAIL_256_G07)	CATGAATTTCTCGAGGCTGAG	1102
pif1-1_LP	genotyping pif1-1 (SAIL_256_G07)	AAGGAAGGAGGAGGAATAGGC
pif1-1_RP	genotyping pif1-1 (SAIL_256_G07)	CATGAATTTCTCGAGGCTGAG	600
LB1	detecting SAIL tDNA	GCCTTTTCAGAAATGGATAAATAGCCTTGCTTCC
EMO127	﻿genotyping PIF3 wt-F (Monte et al., 2004)	AGAAGCAATTTGGTCACCATGCTC	460
EMO128	﻿genotyping PIPF3 wt-R (Monte et al., 2004)	﻿ TGCATACAAATAGTCGATCGTATG
EMO204	﻿genotyping pif3-3 del-F (Monte et al., 2004)	GGTGTGTATGTGAGAAGGTACATCCATCG	1000
EMO205	﻿genotyping pif3-3 del-R (Monte et al., 2004)	﻿ AAGCTTAGCTTTGGTGAGCCTGAAAAGCTC
RP_pif4-2	genotyping pif4-2 (SAIL_1288_E07)	CGTAATGAAGTTGCACGTTTACTC	1056
LP-pif4-2	genotyping pif4-2 (SAIL_1288_E07)	AATACATTTTGCAGGCAATCG
RP_pif4-2	genotyping pif4-2 (SAIL_1288_E07)	CGTAATGAAGTTGCACGTTTACTC	600
LB1	detecting SAIL tDNA	GCCTTTTCAGAAATGGATAAATAGCCTTGCTTCC
RP-pif5-3	﻿genotyping pif5-3 (SALK_087012)	CCTTGCTCGATTTTTGTTACG	1228
LP-pif5-3	genotyping pif5-3 (SALK_087012)	CGATTTGTTACCCATGGTTTG
RP-pif5-3	﻿genotyping pif5-3 (SALK_087012)	CCTTGCTCGATTTTTGTTACG	800
﻿LBb1	detecting SALK tDNA	GCGTGGACCGCTTGCTGCAACT
rgl 1-1-F	genotyping rgl1-1 (Lee et al. 2002)	AAGCTAGCTCGAAACCCCAAATG	625
rgl 1-1-R	genotyping rgl1-1 (Lee et al. 2002)	CCACAGAGCGCGTAGAGGATAAC
rgl 1-1-R	genotyping rgl1-1 (Lee et al. 2002)	CCACAGAGCGCGTAGAGGATAAC	600
TDNA DS3-2	detecting DS insertion tDNA	CCGGTATATCCCGTTTTCG
rgl 2-1-F	genotyping rgl1-1 (Lee et al. 2002)	GCTGGTGAAACGCGTGGGAACA	1030
rgl 2-1-R	genotyping rgl1-1 (Lee et al. 2002)	ACGCCGAGGTTGTGATGAGTG
rgl 2-1-F	genotyping rgl1-1 (Lee et al. 2002)	GCTGGTGAAACGCGTGGGAACA	750
TDNA DS3-2	detecting DS insertion tDNA	CCGGTATATCCCGTTTTCG
rgl 3-1-F	genotyping rgl3-1 ( SALK_062859)	ATGAAACGAAGCCATCAAGAAACGTC	1577
rgl 3-1-R	genotyping rgl3-1 (SALK_062859)	CGTATCTACCGCCGCAACTCC
rgl 3-1-F	genotyping rgl3-1 (SALK_062859)	ATGAAACGAAGCCATCAAGAAACGTC	800
LBa1	detecting SALK tDNA	TGGTTCACGTAGTGGGCCATCG
gai-t6-F	genotyping gai-t6 (Peng et al. 2002)	CCTAGATCCGACATTGAAGG	1100
gai-t6-R	genotyping gai-t6 (Peng et al. 2002)	AGCATCAAGATCAGCTAAAGTG
gai-t6-F	genotyping gai-t6 (Peng et al. 2002)	CCTAGATCCGACATTGAAGG	720
TDNA	detecting DS insertion tDNA	TCGGTACGGGATTTTCGCAT
rga-t2-F	genotyping rga-t2 (Lee et al. 2002)	GCCGGAGCTATGAGAAAAGTGG	1190
rga-t2-R	genotyping rga-t2 (Lee et al. 2002)	GACCTACCAAAACGATATATATAAG
rga-t2-F	genotyping rga-t2 (Lee et al. 2002)	GCCGGAGCTATGAGAAAAGTGG	850
TDNA DS3-2	genotyping rga-t2	CCGGTATATCCCGTTTTCG
PP2AA3-F	RT-qPCR PP2A control	TTGGTGCTCAGATGAGGGAGAG	74
PP2AA3-R	RT-qPCR PP2A control	TTCACCAGCTGAAAGTCGCTTAG
ME-qRT-pif4-F	RT-qPCR PIF4	TCAGATGCAGCCGATGGAGATG	71
ME_qRT-pif4-R2	RT-qPCR PIF4	CAGACGACGGTTGTTGACTTTGC
BOP1-AT3G57130.1_F	RT-qPCR BOP1	AGCTTGGAGCAGCTGATGTGAAC	76
BOP1-AT3G57130.1-R	RT-qPCR BOP1	ACCATTTCAGCCGCAATGTGAAG
BOP2-AT2G41370.1_F	RT-qPCR BOP2	TTGTGGCGAGAGAGGATGTTGG	135
BOP2-AT2G41370.1_R	RT-qPCR BOP2	ACCATGCTTGCCAATTGTTTCTGG
PIF4-F	ChIP-qPCR	GCCAAATCACATGTGATGGAGCC	105
PIF4-R	ChIP-qPCR	GATTCTGACCAGTATGCACATGG
BOP1-F	ChIP-qPCR	CGCACGTGTGTTCCTGACTG	80
BOP1-R	ChIP-qPCR	TATTCCCATCGGATGGACCG
BOP2-F	ChIP-qPCR	CAAACGTCAAATCGAACCACTTCC	121
BOP2-R	ChIP-qPCR	CTCTCTTTGTTTGGTAATTTTGGGG
References:
Peng, J., et al. (1997). Genes & development, 11(23), 3194-3205.
Lee, S., et al. (2002). Genes & development, 16(5), 646-658.
Monte, E. et al. (2004). PNAS 101(46), 16091-16098.
